# Supplementary material for: Machine learning-based prediction of metabolic dysfunction-associated steatotic liver disease using National Health and Nutrition Examination Survey (NHANES) data
Source: PLoS One. 2025 Nov 12;20(11):e0335656. doi: 10.1371/journal.pone.0335656 (PMC12611120; doi:10.1371/journal.pone.0335656)
Supplement: S1 Data — (ZIP) [file pone.0335656.s001.zip]

Archive with 1 entries (1 files):
- MASLD.csv
