# Supplementary material for: Machine learning-based prediction of metabolic dysfunction-associated steatotic liver disease using National Health and Nutrition Examination Survey (NHANES) data
Source: PLoS One. 2025 Nov 12;20(11):e0335656. doi: 10.1371/journal.pone.0335656 (PMC12611120; doi:10.1371/journal.pone.0335656)
Supplement: S1 Data — (ZIP) [file pone.0335656.s001.zip › MASLD.csv]

Gender	Age	Race	Education	BMI	Waist	SBP	DBP	ALT	ALP	AST	BUN	CPK	Globulin	GGT	LDH	TBIL	SUA	HDL	Triglyceride	LDL	TC	CRP	GLU	Ferritin	WBC	LYPCT	MOPCT	NEPCT	EOPCT	BAPCT	RBC	Hemoglobin	MCV	RDW	PLT	MPV	NAFLD
1	49	3	2	29.7	120.4	102	65	8	88	14	2.86	85	35	12	188	8.55	297.4	0.85	0.948	2.508	3.8	28.68	5.72	196	5.5	32.2	8.3	54.8	3.8	1	4.54	15.3	97.6	13.7	254	7.1	1
2	68	4	5	28.1	92	126	62	19	74	18	6.43	94	27	30	159	15.39	249.8	1.03	1.152	2.715	4.27	0.25	5.88	212	9.4	37.1	10.7	50.1	1.4	0.8	5.33	14.2	83	15.2	289	8.2	1
2	30	5	4	23.2	73.2	105	72	17	56	14	4.28	70	30	64	121	5.13	327.1	2.12	0.497	3.181	5.53	0.56	5.11	36.9	6	40	8	50.1	1.2	0.8	4.19	13.4	90.4	12.6	316	7.4	0
2	54	5	5	29.6	84.8	155	95	32	84	24	5.36	152	31	74	218	5.13	279.6	1.63	0.565	3.284	5.17	1.45	5.72	242	4.9	31.9	8	55.6	2.7	1.9	4.24	12.7	87.6	13	213	8.4	0
1	47	5	1	24.6	87	115	71	14	72	22	5.36	201	30	32	128	6.84	339	1.03	1.603	2.405	4.16	0.32	5.72	1050	7.4	37.4	8.9	44.7	8.3	0.8	4.53	14.8	95.7	13	235	6.9	0
2	44	3	3	21.6	77.2	106	63	9	60	16	4.28	50	28	10	108	8.55	279.6	2.2	0.79	1.991	4.55	0.9	5.27	83.4	4.2	28.7	10.9	58.7	0.5	1.3	4.34	13.8	94.1	13	217	9.6	0
2	55	4	3	39.6	122	102	70	32	112	32	3.57	92	33	224	151	13.68	350.9	1.34	1.253	2.819	4.73	1.54	5.44	353	7.7	34.2	11.7	52.5	1	0.7	5.3	14.9	87.2	14.5	181	9.2	0
1	80	3	3	28.3	104.4	124	70	15	96	20	5.36	110	30	18	180	10.26	356.9	0.96	1.682	2.948	4.68	1.1	5.33	295	6.8	23.4	8.7	65.3	2.3	0.4	4.5	13.8	91.5	13.1	274	6.7	0
1	62	5	5	29.3	101.7	123	73	25	80	24	3.57	232	33	41	165	6.84	350.9	1.55	1.919	3.439	5.87	1.76	5.66	68.5	4.9	25.8	8.2	62.2	3	0.9	4.97	14.5	87.3	13.7	187	8.8	1
1	41	3	3	29.4	103.5	126	81	32	89	22	5.36	156	30	70	153	11.97	327.1	0.72	1.502	2.974	4.4	4.09	5.55	542	10.1	26.1	10.4	60.2	2.7	0.7	4.76	15	90.3	13.7	369	7.8	0
2	70	1	3	35.8	114.1	130	67	20	128	20	3.21	36	30	25	120	17.1	220.1	1.27	1.106	2.638	4.42	1.38	7.16	72.3	5.9	35.9	5.5	56.7	1.5	0.5	4.7	14.2	91.1	13.7	120	8.9	0
1	79	1	1	24.8	91.1	150	63	10	89	17	9.28	138	29	20	194	8.55	434.2	1.63	0.937	2.664	4.73	0.31	4.88	67.2	5.5	18.3	11.1	61.1	8.4	1.2	3.63	11.4	92.9	13.2	152	9	0
1	30	5	5	27.1	97.6	123	87	9	51	12	5	129	28	16	124	5.13	404.5	0.91	1.355	3.646	5.17	1.47	4.94	62.7	5.8	25.4	11	62.3	0.9	0.6	5.17	14.4	83.6	13.7	147	9.4	0
2	23	2	5	30.7	93.6	109	69	19	51	17	5	69	34	18	161	5.13	261.7	1.53	0.361	2.276	3.96	2.82	5.33	30.5	5.9	32	4.6	61.9	1.1	0.5	4.71	14.5	89.8	13	293	8.2	0
2	61	4	5	42.8	129.8	142	80	36	104	27	3.93	196	37	43	163	10.26	422.3	1.11	1.716	4.37	6.26	14.1	7.22	102	7.5	45.2	6.9	45.4	2.4	0.3	4.38	13.1	87.9	14.2	267	8.6	1
2	61	5	5	27.9	97	128	84	20	60	19	4.28	81	32	16	191	6.84	267.7	1.34	1.163	2.405	4.29	1.55	5.61	44.6	6.5	44.5	8	43.5	3.3	0.8	4.62	13.7	87.5	13.9	182	8.4	1
2	44	4	5	19.8	73.3	105	64	37	79	24	3.57	129	33	22	160	3.42	160.6	1.66	0.305	3.414	5.2	0.66	5.72	35.8	5.6	27.2	7.7	63.7	0.7	0.9	4.49	12.5	85.6	14.2	279	8.8	0
2	59	4	4	32.6	94.6	181	84	19	117	21	3.57	98	30	95	153	15.39	279.6	1.97	0.61	2.586	4.84	3.5	6.27	59.6	7.4	29.7	5	61.4	3.3	0.8	4.24	13.1	90.6	13.8	294	7	0
2	20	3	4	18	71.7	113	62	20	88	22	5	86	27	15	141	3.42	285.5	1.63	0.497	1.784	3.65	0.36	5.38	28.9	6.1	31.7	8.9	53.8	4.4	1.3	4.3	12.4	87.5	13.3	191	9	0
2	25	4	4	50.9	142.9	117	92	29	67	22	2.14	169	33	19	167	5.13	434.2	0.83	0.508	2.198	3.26	19.37	6.55	73.5	8	38.4	6.4	52.2	2.1	1	4.36	12.8	87.4	15.1	357	7.5	1
1	30	5	3	31.8	101.7	106	69	20	69	18	6.07	113	35	40	143	8.55	350.9	1.19	1.264	3.439	5.2	1.53	5.5	414	9.9	30.1	5.3	61	3.1	0.7	6.51	13.7	66.1	14.9	243	9.6	0
2	80	3	2	27.6	95.6	138	69	28	89	33	12.85	216	26	26	183	8.55	220.1	0.91	1.581	2.146	3.78	0.94	7.05	1230	11.8	10.5	7.5	81.9	0	0.2	3.76	12.4	99.1	13.5	220	8.6	0
2	27	3	4	26.1	90.4	122	78	10	55	16	3.57	268	31	5	126	3.42	237.9	1.91	0.734	2.715	4.97	3.1	6.27	32.3	6	36.1	12.3	49.8	1.3	0.7	4.85	12.8	82.6	13.8	291	9.5	0
2	48	3	5	27.8	93.6	106	68	17	47	21	3.21	249	33	7	170	3.42	285.5	1.71	1.05	3.077	5.28	1.02	5.66	33.7	6.4	39.5	12.7	41.2	5.7	1	4.17	12.4	90	13.4	257	7.6	1
1	40	4	4	26.6	98.6	115	66	19	39	21	4.64	187	26	15	133	8.55	523.4	1.45	0.508	3.181	4.86	0.78	5.88	52.3	4.6	33.8	9.3	53.9	2.5	0.7	5.4	15.8	88.1	14.5	192	7.7	0
1	50	3	4	38.5	132.9	120	77	32	113	25	5	178	36	40	145	8.55	345	1.45	0.598	2.069	3.8	5.86	6	295	7.6	23.2	7.1	67.9	1.6	0.4	5.19	16	88.6	12.9	219	7.1	1
1	71	3	3	27.4	107.8	119	84	36	57	35	4.64	41	31	73	121	18.81	416.4	1.16	1.253	2.198	3.93	0.15	6.11	602	6.1	23.2	6.8	67.3	2.2	0.6	5.34	17.2	95	12.8	131	7.7	0
1	28	5	5	24.7	80.5	120	63	18	86	23	6.43	374	28	25	100	6.84	350.9	1.24	1.197	4.888	6.67	1.31	5.27	39	7.2	32.8	5.1	51.9	9.3	1	5.59	14.3	77.8	13.2	242	7.7	0
1	42	4	5	38.5	112.5	112	61	24	71	39	5	2680	36	23	178	13.68	487.7	1.09	0.61	2.327	3.7	0.92	6	158	4.5	46.8	9.5	39.1	4	0.7	4.94	13.5	83.3	13.3	262	9.5	0
2	48	3	5	46	140	108	83	14	80	14	5.71	52	28	13	160	10.26	327.1	1.03	0.994	2.638	4.14	12.15	6.27	17.1	12.2	14.6	5.5	72.3	7.1	0.6	5.59	14.6	79.8	15.6	261	9.4	1
1	80	4	5	29	106.3	142	66	11	40	14	7.85	94	32	20	161	18.81	547.2	1.55	1.095	3.982	6.03	1.53	6.72	235	4.6	46.3	11.2	38.2	3.9	0.6	4.96	15.6	94.8	14.1	168	8.4	1
2	48	3	5	24	79.9	116	68	13	67	15	3.57	34	26	13	116	6.84	226	2.04	0.689	2.172	4.53	0.47	4.77	56.8	5.3	30.1	3.9	63.9	1.6	0.6	4.52	13.5	88.5	13.1	214	8.6	0
2	66	3	2	30.2	104.3	102	71	23	88	24	3.57	66	32	20	134	8.55	327.1	1.22	1.411	3.569	5.43	2.15	6.11	185	6	40.3	8.3	47.4	3	1.1	4.45	13.9	92.7	13.9	234	9	0
2	35	4	4	32.7	114.9	140	93	13	73	13	2.5	83	33	17	148	3.42	220.1	1.09	0.779	3.491	4.94	9.02	5.83	34	4.5	39.7	6.5	51.6	1.2	1.1	4.45	11.6	80	13.8	361	8	0
2	76	3	1	42.1	118.7	146	74	13	78	17	11.07	59	34	16	183	6.84	350.9	1.27	1.671	1.94	3.98	0.86	6.77	74.4	6.5	21.2	8.6	64.1	5.3	0.9	3.71	11.8	97.9	13.8	155	9.4	0
2	36	5	3	31.8	93	128	90	31	102	22	2.86	51	38	28	163	5.13	315.2	1.42	1.863	2.922	5.2	9.79	6.22	15.3	7.3	29	8.6	57.7	4.5	0.4	4.86	12.9	80.9	13.6	198	8.6	1
2	25	4	5	42.1	113.5	106	62	18	76	15	4.28	169	33	25	152	1.71	291.5	1.32	0.79	2.25	3.93	4.55	5.33	46.1	4.9	38.5	9.6	50.6	0.8	0.6	4.17	12.8	91.4	12.9	267	8.6	0
1	22	3	4	35.7	114	123	82	31	82	23	4.28	120	27	24	157	13.68	440.2	1.14	0.892	2.896	4.45	4.25	5.16	215	10.1	27.2	8.6	62.4	1.5	0.4	5.25	16.5	89.8	12.6	239	9.3	0
1	74	3	4	34	115	148	79	39	63	31	8.21	206	34	37	162	1.71	481.8	0.91	3.387	4.551	7.01	4.16	9.66	67.2	6.4	29.6	10.1	56.5	3.4	0.5	4.31	13.6	94	13	208	8.6	1
1	57	3	3	29.1	97.9	97	60	22	92	21	4.64	113	30	24	164	17.1	279.6	0.78	3.421	1.112	3.47	4.74	22.2	187	8.4	29.6	7.3	60.9	1.5	0.8	5.3	15.4	85.4	12.6	195	8.5	1
1	34	1	5	27	78.5	116	67	22	59	26	5.71	232	32	12	132	5.13	434.2	1.73	0.711	2.56	4.63	0.23	5.77	228	6	32.8	7.6	56.9	2.4	0.4	5.13	15.1	87.3	13.8	308	7.3	0
1	80	3	4	33.2	123.8	161	66	10	57	13	9.64	87	32	14	158	5.13	380.7	0.91	1.332	2.379	3.9	3.26	7.77	46.6	6.5	23.9	10	61	4.5	0.7	4.36	13.6	92.4	15	163	8.9	0
1	49	3	4	29.5	93	114	64	13	48	14	5	158	30	14	136	8.55	255.8	1.42	0.655	2.974	4.71	1.02	5.72	438	6.5	31.6	9.7	55.5	2.6	0.8	5.26	17.6	97.7	13	203	7.5	0
2	32	4	4	43.6	116	131	87	16	46	14	4.28	155	35	25	151	3.42	315.2	1.32	1.118	2.431	4.27	4.08	5.88	264	5.5	40.9	7.2	49.5	1.9	0.7	4.71	11.5	77.2	25.9	279	7.4	1
2	28	5	4	35.6	122.5	104	73	29	113	22	3.21	143	34	96	96	3.42	380.7	1.5	0.666	2.664	4.47	9.01	5.55	26.8	6.7	26.4	5.7	64.9	2.3	0.9	4.32	11.9	83.9	13.8	256	8.1	0
2	39	4	2	23.4	86.6	136	87	9	53	13	2.86	35	35	57	149	6.84	303.3	1.73	1.592	1.396	3.85	2.65	5.05	15	7.9	29.4	7.1	60.6	2	1.1	3.79	10.4	82.7	18.8	360	7.9	0
1	71	3	3	21.3	84	112	73	25	82	37	5.71	546	30	17	242	22.23	309.3	1.58	0.497	1.991	3.8	0.56	5.27	82.6	4.3	26	12.3	58.9	2.3	0.6	4.86	15	94.2	14.1	161	8.1	0
2	43	2	1	30.8	95.9	107	76	10	66	15	4.64	73	30	12	109	3.42	237.9	1.09	0.621	3.569	4.94	2.87	5.72	173	5.8	38.7	6.9	43.8	9.6	1.1	4.51	12.6	82.6	13	272	7	0
2	32	4	3	22.2	75.6	125	79	20	79	20	4.28	165	31	69	154	5.13	273.6	2.3	0.282	2.638	5.07	1.2	5.5	154	6.7	25.3	8.9	61.8	3.6	0.5	4.78	14.5	89.3	13.3	254	6.8	0
1	63	1	2	23.2	89.8	133	80	18	102	16	6.43	84	29	17	167	8.55	374.7	1.42	1.535	4.836	6.96	2.53	5.77	245	7.4	30.6	9.1	56.6	3.1	0.7	5.5	17.5	91.2	13.4	207	8.7	0
2	54	3	4	19.5	72.5	135	68	22	106	27	6.78	62	25	43	123	5.13	202.2	1.84	0.406	3.31	5.33	0.48	5.38	105	4.4	48.5	7.7	38	4.3	1.7	4.85	14.7	92.4	12.4	223	9	0
1	78	4	1	32.6	123.5	116	51	13	62	15	4.64	266	23	18	195	3.42	261.7	1.81	0.361	1.112	3.08	0.49	12.8	36.1	8.7	22.6	6.9	68.5	1.6	0.6	4.71	12.8	83.5	14.5	252	6.8	1
1	64	1	1	25.6	94.3	152	85	19	111	18	3.21	143	33	34	155	13.68	285.5	1.6	1.106	5.094	7.21	124.34	5.83	172	10.1	14.5	11.1	71.9	2.1	0.6	4.95	15.4	89.7	13.6	302	6.9	1
2	56	3	3	35.7	118	145	102	24	64	20	3.93	129	32	14	134	6.84	309.3	1.09	1.456	3.905	5.66	4.38	6.16	375	6.8	27.1	7.7	62	2.2	1.2	4.8	14	87.3	12.9	227	7.3	0
2	40	1	3	33.6	101.1	102	78	16	54	18	5.36	108	34	13	147	6.84	261.7	1.4	0.948	2.379	4.22	3.53	5.66	130	6.6	44.6	6.9	47.1	1	0.5	4.64	13.9	87.7	13.4	229	9.4	0
2	48	3	2	43.6	128.2	129	92	7	76	14	1.43	74	28	10	179	6.84	232	1.01	1.366	1.862	3.49	5.61	7.16	28.9	6.7	29.3	7	58.4	4.3	1.1	4.26	13	93.3	13.7	286	9.4	0
2	62	2	3	29.9	99.8	135	79	12	139	16	5.71	58	33	21	166	3.42	309.3	1.71	0.892	2.25	4.37	3.81	5.05	10.4	5.1	33.9	6.9	56.6	1.8	0.9	4.32	11.8	85.4	14.4	218	7.2	0
1	80	3	4	31.6	112.5	184	79	9	85	15	5	121	34	15	158	6.84	434.2	0.93	0.971	1.81	3.18	2.11	5.44	123	7.6	18.8	8.3	68.6	3.7	0.7	3.92	7	63	19.8	245	8.2	0
2	51	5	5	25.7	83.7	145	92	17	75	22	3.93	73	34	13	149	6.84	226	1.53	1.14	3.905	5.95	0.39	5.16	41.6	6.2	33.2	8	52.9	5	0.9	4.26	12.9	88.4	12.4	263	8.8	0
2	76	2	1	36.6	114.8	126	71	11	105	19	12.85	86	32	20	162	5.13	368.8	1.34	1.716	2.508	4.63	15.65	8.27	323	5.7	24.3	8.8	61.9	4.6	0.6	3.12	10.7	105.2	15.4	180	8.8	0
1	28	5	3	26.6	85.5	105	66	39	50	132	3.93	11	28	13	365	6.84	333.1	1.55	0.745	2.25	4.14	0.45	5.16	130	5.3	36.3	8.2	53	1.9	0.7	4.91	15.7	93.1	13.2	187	9.4	0
1	38	5	5	23	86.9	128	86	22	115	21	4.64	281	27	13	148	13.68	232	1.14	0.813	2.302	3.8	1.25	6.33	101	6.4	29.7	5.2	51.1	12.9	1.3	4.6	14.1	88.1	12.7	187	9.1	1
2	37	3	4	21.3	80.6	89	61	11	69	15	2.86	102	27	10	140	13.68	345	2.07	0.768	3.051	5.48	0.37	5.05	104	5.8	23	7.8	65	2.4	1.9	4.54	13.5	85.1	12.8	190	8.5	0
2	26	5	4	30.6	99.8	99	63	9	66	14	3.57	125	32	15	114	6.84	339	1.45	0.869	1.552	3.39	4.09	4.72	66	5.2	30.4	5.6	62.7	1.1	0.3	5.21	11.3	70	15.9	260	8.5	0
2	35	1	4	26.9	92.6	115	75	18	89	15	3.93	66	33	26	120	11.97	297.4	1.24	1.219	3.284	5.09	6.12	6	106	10.3	22.2	7.7	68.1	1.4	0.7	4.85	14.8	89.8	12.6	337	8	0
2	50	5	1	30.7	103.7	163	105	20	111	16	3.21	91	34	13	243	10.26	273.6	0.8	3.669	2.56	5.04	3.43	6.05	56.2	7.9	28.1	4.6	64.6	1.9	0.9	5.04	15.4	89.1	12.7	286	8.6	0
1	50	2	2	34.9	118.6	180	101	40	152	20	4.64	101	31	35	127	3.42	130.9	0.93	2.823	3.129	5.35	6.73	20.3	302	7.9	36.2	5.8	54.7	2	1.3	5.08	15.2	89	14	216	8.3	1
2	34	3	1	59.1	154.9	113	85	17	62	18	3.93	113	31	30	178	6.84	416.4	1.14	1.106	2.793	4.45	9.59	5.5	54	6.6	26.5	4.9	64.3	3.6	0.8	4.36	12.5	84.5	13.1	358	6.4	1
2	29	4	4	39	122	99	68	8	80	14	2.5	175	39	12	118	8.55	315.2	1.27	0.689	2.198	3.78	1.52	5.66	7.24	5.1	44.2	9.1	44.3	1.9	0.6	4.5	11	76	16.3	293	8.1	0
2	21	2	3	24.3	82	105	62	10	67	13	2.14	93	31	11	163	10.26	166.5	1.4	0.621	2.896	4.58	0.97	5.38	7.69	7.8	30.5	11.6	56.1	1.4	0.5	4.53	13.2	87.1	15.1	247	8.7	0
1	33	5	1	22.1	79.6	129	85	28	78	35	4.64	297	29	141	160	10.26	380.7	1.4	1.897	2.405	4.68	0.11	5.27	726	5.2	39.2	9.4	45.7	5.2	0.6	4.59	15.1	96.1	13	258	6.8	0
1	80	3	1	27.6	104.8	123	59	6	68	13	5.36	94	31	23	111	6.84	416.4	0.62	2.777	1.552	3.44	3.46	7.66	94.1	9.3	41	14.6	40.5	3.2	0.8	3.68	11.7	94.4	14.6	325	8.2	1
1	47	4	4	35.2	126.6	131	85	19	124	15	5.36	358	35	49	175	3.42	309.3	1.53	0.824	2.276	4.19	9.81	6.22	66.2	5.1	35.7	10	48.9	4.5	1	5.11	12.8	80.2	16.2	211	8.7	1
1	26	4	4	20.3	75.6	124	79	19	44	28	5.71	541	35	29	167	3.42	368.8	1.55	0.553	1.474	3.28	0.3	4.83	38.4	5.9	29.7	13.9	52.8	3.3	0.4	4.36	13.1	87.6	14	245	8.3	0
2	80	3	5	32.6	98.6	123	75	7	109	17	5	74	31	32	167	6.84	249.8	2.48	0.982	3.336	6.26	6.31	5.77	440	9.7	18.4	7.8	71.7	1.7	0.6	4.88	14.7	90.4	13.7	242	7.3	0
2	80	3	3	29.5	112.1	131	68	11	98	16	6.43	74	33	30	158	8.55	249.8	1.11	2.077	1.991	4.06	0.98	7.38	19.4	9	27.8	8.2	60.5	2.5	1.1	4.71	13.7	89.1	15.1	216	9.4	0
2	63	3	3	26.3	95.2	108	57	11	121	13	3.21	43	35	9	155	5.13	309.3	1.29	0.802	2.974	4.63	7.01	6.22	44.9	8	27	8.7	61.3	2.1	1	4.93	15.4	93.9	13.5	282	7.8	0
1	28	4	4	33.5	101.1	118	66	13	40	17	5	193	32	25	168	3.42	261.7	1.58	0.666	2.664	4.55	2.92	5.27	131	4.5	31.1	10.6	54.8	2.8	0.9	5.03	13.9	85.7	14.3	185	8.4	0
2	43	4	3	51.3	137.6	115	71	7	82	11	2.5	64	39	15	137	3.42	339	1.53	0.734	2.457	4.32	19.8	5.83	4.76	7.1	19.9	7.6	69.7	1.8	1.2	4.35	7.8	59.9	20.4	457	8.2	1
2	20	3	4	22.1	77.7	97	60	10	123	17	3.21	77	29	14	117	11.97	237.9	1.5	0.553	1.914	3.67	0.11	4.72	42.2	5.3	39.1	7.5	48.4	3.9	1.2	4.13	11.9	88.2	14.3	227	8.9	0
2	52	4	5	38.2	118.7	148	98	13	57	17	4.64	193	32	16	182	3.42	481.8	1.5	0.745	2.534	4.37	5.22	5.66	177	5.1	42.2	9.8	46.8	0.6	0.8	4.54	13.3	89.5	13.6	237	8.7	1
1	50	3	3	24.8	88	117	74	45	71	23	3.93	101	29	102	141	8.55	297.4	1.09	1.987	5.612	7.6	0.71	5.55	273	7	36.1	8.6	48	6.9	0.5	5.83	17.6	89.4	13.7	242	8.2	0
2	54	3	4	39.5	120.5	106	76	19	58	20	4.28	176	34	17	172	6.84	321.2	1.09	1.558	2.017	3.83	28.1	10.2	36.1	8.6	20.2	6.3	71.4	1.4	0.8	4.98	13.8	82.3	15.3	286	9.1	1
2	20	2	2	20.4	79.6	103	62	15	106	17	2.5	69	34	8	143	6.84	208.2	1.24	1.411	3.75	5.64	1.46	5.38	66.5	8.4	23.6	5.8	66.7	3.2	0.8	4.49	14.2	94.8	13.2	312	8.4	0
1	67	5	5	19	71.7	123	80	15	66	18	6.78	60	30	12	120	6.84	315.2	1.55	0.734	2.922	4.81	0.8	5.72	118	6.6	16.6	9.1	70.7	2.6	1.2	4.52	14.2	92.9	13.4	193	9.8	0
2	25	4	4	24	76.4	102	66	17	63	16	2.5	126	28	30	128	3.42	172.5	0.96	0.373	2.483	3.62	0.46	5.27	59.1	4.7	33.2	9.5	52.8	3.3	1.3	4.83	14	85.9	13.5	271	9	0
2	75	3	3	26.2	84.3	134	75	16	69	18	5	95	26	12	183	10.26	226	2.15	0.756	4.293	6.78	0.5	5.66	122	5.2	22	8.3	66.5	2.5	0.8	4.83	14.8	91.1	13.6	238	7.8	1
2	55	1	3	45.7	125.2	145	83	19	79	22	5	43	41	19	142	5.13	267.7	1.68	2.134	2.896	5.56	12.24	6.27	108	8	28.2	4.5	64.8	1.9	0.7	5.27	14	80.7	13.9	428	7.6	1
2	20	4	3	30.3	96.7	133	86	11	67	16	2.86	160	35	18	149	8.55	321.2	1.58	0.271	1.086	2.79	3.52	5.66	62.3	6.8	21.5	6.6	71	0.6	0.5	4.61	13.8	90.6	14.5	230	8	0
2	75	4	3	42.7	116.1	166	84	23	129	31	8.57	184	34	71	252	3.42	452	1.55	1.073	1.836	3.88	5.06	6.88	45.2	6	43.4	8.6	45.6	1.8	0.6	4.18	11.7	87	13.2	314	7.9	0
1	53	4	5	43.2	123.5	152	77	41	74	31	6.43	523	36	41	152	10.26	356.9	1.24	0.869	2.767	4.4	4.22	5.44	383	5.2	30.8	8.9	57	2.7	0.8	4.9	14.2	87.7	14.1	224	8	1
2	45	1	1	25.8	83.7	118	82	16	74	13	5.71	65	28	18	145	10.26	273.6	1.47	0.847	3.827	5.69	0.63	5.83	80.9	6.3	26.7	8	63.1	1.9	0.5	4.37	14.1	94.8	13.5	285	7.6	0
2	40	4	4	30.6	101.8	106	64	9	122	10	2.14	169	36	4	153	3.42	214.1	1.09	1.027	2.586	4.14	6.39	5.94	13.3	3.2	37.3	11.6	44.8	5.4	1.1	4.79	11	71.7	14.9	251	7.8	0
1	32	5	5	24.3	84.2	130	87	25	62	28	5	509	27	19	162	22.23	487.7	2.02	1.445	3.051	5.74	0.35	5.16	149	6.1	49.5	8	36.8	4.6	1.2	5.26	15.6	87.3	13.9	229	8.8	0
2	39	4	5	27.4	89.3	112	76	11	55	12	5.36	95	33	12	130	5.13	255.8	1.14	0.813	3.465	4.97	3.32	5.88	53.8	4.1	39	13.2	44.2	2.7	1	4.74	14.4	91.1	14	297	7.9	0
2	30	5	4	21.7	77.5	138	84	12	71	18	6.43	239	34	15	140	6.84	208.2	1.84	0.689	3.75	5.9	5.12	5.33	50.1	8.3	36.9	8.5	52.3	2	0.5	4.6	14.6	93.5	12.1	338	6.8	0
2	31	5	5	27.1	98.6	91	55	13	81	13	2.86	75	31	24	112	6.84	202.2	0.91	1.073	2.224	3.62	0.72	5.44	16.4	7.8	33.7	6.2	56.1	3.3	0.8	4.62	12.7	82.9	13.1	279	9.1	0
2	68	2	1	25.8	87.5	122	73	35	97	21	7.85	117	31	62	171	5.13	475.8	1.11	4.268	3.077	6.15	1.48	5.83	2240	7.2	49.1	15.8	29.3	5.1	0.8	3.89	12.5	94.6	12.7	203	6.7	0
1	47	3	4	55.3	151.9	122	74	25	82	18	8.21	248	28	25	148	11.97	547.2	1.09	2.055	1.655	3.67	10.42	12.7	536	10.4	23.4	8.9	65.6	1.4	0.8	5.02	15.8	89.8	13.6	257	7.8	1
2	20	5	4	22.1	73.4	109	68	10	51	15	3.21	133	36	23	152	8.55	345	1.5	0.802	2.043	3.9	0.63	5.22	37.6	7	35.7	10.1	49	4.6	0.7	4.24	12.7	88.9	13.2	307	9.2	0
2	45	4	3	24.5	81	195	98	11	70	12	15.71	321	36	18	210	10.26	416.4	1.45	0.553	1.345	3.05	1.86	7.99	1190	7.1	19	7.7	70	2.7	0.7	3.97	12	92.1	15.8	239	6.7	0
2	80	3	3	25.6	92	117	43	14	42	20	6.07	49	22	13	163	6.84	333.1	2.04	1.445	2.457	5.17	0.92	6.55	18.3	3.4	31.7	10.8	53.8	2.4	1.4	3.04	8.7	90.9	17.5	262	7.8	0
2	55	3	5	23.8	91	126	71	15	89	19	4.28	48	31	6	134	6.84	178.4	1.5	1.016	2.25	4.22	0.3	5.5	63.7	4.9	30.7	6.3	59.1	3.3	0.7	4.16	13.4	95.6	13.2	170	7.4	0
2	52	1	2	31.3	89	105	67	31	97	23	5	234	28	24	147	3.42	339	1.16	1.219	2.715	4.45	1.63	5.55	72.7	9.1	22.6	5.3	69	2.7	0.6	4.6	14.5	90.9	13	226	8.1	0
2	29	4	5	19.7	69.5	99	55	11	48	15	4.28	103	32	20	108	11.97	154.6	1.24	0.485	1.965	3.44	0.32	5.22	44.3	4.7	37.3	11	49	1.7	1.1	4.19	13	90.6	13.4	205	10.9	0
2	20	3	3	17.2	69.9	98	72	11	90	18	2.86	92	31	8	155	6.84	261.7	1.71	0.79	2.198	4.27	8.79	5	54.6	7.9	30.2	9.1	53.7	6	1.2	4.54	14.6	95.5	13.1	206	7.5	0
2	22	3	3	24.8	81.9	111	64	13	55	15	3.93	87	33	14	127	1.71	285.5	1.24	1.423	2.948	4.84	12.39	4.94	19.4	9.3	39.1	5.8	53.1	1.5	0.6	4.57	14.1	93.2	13.2	239	8.3	0
2	23	2	3	19.2	70	107	66	62	165	36	2.86	57	38	35	122	10.26	220.1	1.14	0.61	1.345	2.77	1.81	5.05	65.5	8.4	30.6	9.2	56.3	2.8	1.2	5.03	13.8	83.7	14.1	303	8.1	0
2	27	4	3	21.3	77.6	113	65	8	58	17	3.57	108	31	44	135	11.97	214.1	1.71	0.44	1.862	3.78	2.86	5	19.2	4.6	44.1	8.8	42.9	1.8	2.5	4.93	14.1	83.6	12.3	217	9.9	0
2	58	5	2	25.7	91.4	122	85	8	107	17	8.21	41	35	20	126	5.13	309.3	1.55	2.123	2.87	5.4	4.73	5.27	260	6.9	25.4	12.6	59.7	1.9	0.5	4.45	13.8	91.5	13.5	229	6.7	0
1	37	4	4	28.9	99.2	108	70	17	90	20	4.64	290	35	12	216	6.84	321.2	1.06	0.485	3.388	4.68	4.29	4.94	113	6.3	27.7	9.8	59.1	3	0.5	5.02	14	86.2	14.7	372	6.9	0
1	42	1	2	30.9	111.7	119	73	20	62	18	8.57	196	30	39	186	5.13	297.4	1.09	0.881	2.87	4.37	1.15	5.83	549	5.1	33.9	8.4	55.4	1.6	0.8	5.06	15.1	90.1	13.3	250	8.9	0
1	69	4	3	38.4	129.7	149	73	66	63	27	6.43	109	31	52	286	8.55	291.5	0.83	1.174	2.25	3.62	1	11.1	352	4.8	48.6	15.1	31.1	5	0.3	4.96	13.7	84.2	13.7	231	7.8	1
1	65	3	2	23.6	91.7	154	90	50	69	50	6.43	93	39	47	155	11.97	267.7	1.03	2.89	2.896	5.25	6.62	11.1	143	5.6	26.5	10.1	59.3	3.2	1	5.16	15.7	90.6	13.9	180	9.9	0
2	77	3	3	23.3	93.8	114	74	11	42	15	7.85	59	31	14	195	8.55	226	3.13	0.621	3.284	6.7	1.26	6.55	96.3	15.8	5.2	2	92.8	0	0.2	4.53	13.5	90.4	15.1	266	8	0
2	41	3	3	40.2	126.8	104	75	18	68	18	5.36	79	30	21	138	8.55	261.7	1.06	1.592	1.81	3.59	3.09	6.33	107	10.3	36.8	4.7	54	3.7	1	4.91	14.6	87	13.1	325	8.1	0
1	59	4	4	26.2	100	113	73	27	60	22	7.85	582	30	28	161	6.84	362.8	1.45	0.542	1.965	3.67	3.08	5.38	353	7.1	17.5	7.9	73.1	0.9	0.8	4.31	13.7	96.5	12.8	349	6.7	0
1	60	2	3	29.8	104.3	128	77	20	77	22	6.07	285	36	11	167	5.13	440.2	1.16	1.264	4.008	5.74	1.31	6.44	8.49	7.3	34.6	10.3	51.2	2.9	1.2	4.58	10.7	74.7	16.1	281	7.4	0
2	45	1	3	35.6	109.2	116	79	55	77	36	4.28	35	39	20	148	3.42	202.2	0.88	2.235	3	4.91	2.75	7.44	16.4	5.7	31.9	10.3	54.9	2.3	0.7	4.51	12.6	83.9	14.9	185	9	1
2	72	4	4	30.9	109.9	140	83	13	88	13	4.28	106	27	19	154	8.55	345	1.24	1.208	2.819	4.6	3.96	5.27	106	9.6	31	6.3	59.7	2.3	0.8	4.56	13.8	90.7	14.3	253	9.5	0
1	52	2	4	24.5	92.5	130	77	17	62	17	6.07	132	27	23	153	6.84	243.9	1.32	0.779	1.888	3.57	0.63	5.88	131	3.9	37.5	11.8	49.8	0.9	0.2	4.9	15.4	91.5	13.1	200	6.2	1
1	41	2	5	36.3	123.9	128	89	22	66	15	5.36	82	33	53	117	13.68	356.9	1.09	1.039	3.388	4.94	8.72	6.66	234	6.4	37.8	6.5	52.5	2.3	1.1	4.84	14.1	87.4	13.4	358	7.6	1
2	60	1	4	37.3	102.2	138	84	37	78	56	6.43	43	32	64	142	13.68	356.9	1.53	1.389	2.379	4.55	3.63	5.83	58.9	5.6	37.9	6.7	51.9	3	0.6	3.79	12.2	96.2	14	137	8	0
2	63	5	5	32.8	110	107	70	24	71	19	7.14	50	29	20	146	11.97	315.2	1.19	1.423	2.793	4.63	2.53	9.88	156	5.3	31.3	5.8	59.5	2.4	1	4.77	14.5	88.9	13.4	208	8.2	0
1	70	5	5	23.4	88	118	73	13	41	20	7.14	61	33	16	140	8.55	249.8	1.42	0.723	3	4.76	2.01	4.88	295	6	23.2	6.3	65.4	4	1.2	4.83	14.5	86.9	13.1	323	7.3	0
1	22	4	3	25.7	90	131	73	12	53	17	3.57	247	29	16	136	17.1	303.3	1.01	0.61	1.914	3.21	0.17	4.94	122	4.1	26.3	6.9	60.2	5.6	1.1	4.9	15.5	94.8	12.1	302	7.3	0
2	52	4	4	35.2	107.8	136	82	9	84	16	4.28	116	36	8	154	5.13	315.2	1.27	0.937	3.776	5.48	10.21	4.77	26.5	8.3	26.1	5.1	66.1	2	0.8	3.99	12.3	92.4	13.9	339	7.4	0
1	30	3	4	34.7	105.9	110	84	36	70	23	5	162	32	46	189	3.42	386.6	1.16	4.313	3.155	6.28	1.47	5.94	36.8	7.6	33.1	9.3	54.6	2.4	0.7	5.3	17.1	93.8	13.7	261	6.8	0
1	27	1	2	23.7	90.2	117	83	22	95	20	6.78	158	27	21	131	11.97	404.5	1.06	1.118	3.077	4.65	2.26	5.22	172	8	29.8	7.4	60.1	2.1	0.6	4.67	14.1	92.1	13.2	222	8.5	0
1	25	2	4	26.8	88.8	114	65	19	71	22	4.28	289	31	17	146	6.84	368.8	1.24	0.553	2.172	3.67	0.62	4.94	47.8	4.9	42.3	6.7	47.2	3.3	0.6	5.51	14.9	83.4	13.3	215	7.9	0
1	80	3	5	23.4	98.6	132	66	22	70	22	3.93	81	23	24	164	11.97	321.2	1.27	0.723	1.681	3.28	1.1	6.77	112	5.9	23.3	11.9	59.3	4.4	1.2	4.58	15.6	98.1	13.2	219	7	0
2	80	3	4	30	118.3	156	60	18	80	19	7.14	66	19	10	136	27.36	232	1.37	0.768	1.914	3.65	0.72	9.16	29.8	8.3	8.8	7.6	80.6	2.4	0.6	4.38	12.9	89.6	13.5	187	9.4	1
2	63	4	4	28.3	99.5	140	98	19	101	19	4.28	137	33	75	165	6.84	249.8	1.58	0.756	4.991	6.9	8.18	7.05	167	5.7	25.9	7.3	57.2	8.7	1	4.61	13.4	86	13.5	256	7.9	1
2	52	5	5	26.8	93.4	118	63	14	89	13	3.21	119	30	14	150	11.97	255.8	1.16	1.456	4.422	6.26	1.44	9.27	41.4	5.3	29.5	5.2	61.3	3.2	0.9	4.68	13.6	85	13.1	219	9.9	1
2	57	5	5	37.9	124.2	142	98	23	108	19	3.21	61	32	18	130	5.13	315.2	1.32	2.021	3.336	5.59	1.72	5.22	106	5.5	56.6	6	34.7	1.9	1	4.55	14	89.2	14	251	9.8	1
2	26	4	4	29.4	94.2	104	74	14	69	14	4.28	120	30	16	107	3.42	285.5	1.24	0.711	3.129	4.71	4.86	6.11	11	8.3	39.4	7.9	50.3	1.5	1	4.55	13	86.3	13.6	315	8.6	0
2	40	4	3	35.8	119	133	95	13	67	14	3.57	76	34	18	129	5.13	327.1	1.45	0.565	1.526	3.23	7.09	6.27	47.8	7.4	42.6	5.8	49.3	1.4	1.1	4.56	13.4	89.2	13.3	310	8.7	0
1	41	5	4	31.6	112.7	132	86	23	30	21	5.36	292	27	63	144	6.84	481.8	1.06	1.118	2.017	3.59	1.69	5.61	264	4.6	34.1	7.9	55.4	1.9	0.8	6.02	16.2	81.9	13.3	184	8.6	0
1	37	1	3	35.4	111.6	128	82	60	70	30	4.28	117	37	64	158	11.97	362.8	1.09	2.032	3	5.02	1.7	6	221	8	37.7	8.3	51.4	1.5	1.3	5.78	16	80.8	14	275	7.4	1
1	45	1	3	27.2	103.5	114	74	25	71	16	7.5	113	22	30	125	11.97	362.8	1.53	0.824	2.327	4.24	3.19	6.22	215	4.3	29.8	8.4	58.5	2.6	0.8	5.49	15.8	84.7	13.2	184	8.6	0
2	75	3	4	35.2	112.7	137	74	22	66	18	6.43	74	28	19	139	3.42	463.9	1.68	1.389	1.836	4.16	2.96	6.05	56.9	8.4	34.2	8.6	50.2	6.1	1	4.1	12.6	86.9	14.1	311	7.7	0
1	43	1	2	31	106.6	124	81	35	88	20	4.64	90	34	48	121	8.55	345	0.98	1.14	3.388	4.89	2.99	6.94	105	7.3	36.2	8.8	52.6	1.5	1.1	5.48	14.7	81.9	15	362	8.1	0
1	21	1	4	24	82.9	114	69	18	82	28	5	326	29	23	172	6.84	404.5	1.6	1.287	1.371	3.57	1.17	6.83	135	6.5	42.4	9.5	43.1	4.6	0.4	5.28	16	87.8	13.3	208	9	0
1	61	4	5	27.2	96.7	120	73	28	73	24	3.57	202	31	29	140	6.84	321.2	1.4	0.553	2.689	4.34	0.83	5.61	449	7	53.8	6.3	38.5	0.9	0.7	5.1	13.8	85.1	12.9	279	6.9	0
2	34	1	4	32.1	101.4	106	72	23	102	19	3.93	75	30	27	139	13.68	226	1.24	0.644	2.25	3.78	12.19	5.05	62.1	5.4	30.4	10	57.7	1.7	0.3	4.47	13	86.9	12.4	237	8	1
1	46	3	4	31.3	107.9	108	77	13	91	16	3.21	97	27	27	146	18.81	339	1.11	2.495	2.043	4.29	0.75	5.72	112	7.9	34.7	7.3	51.1	6.1	1	5.18	15.7	88.7	13.6	207	7.3	0
2	48	3	3	30.4	103.2	100	62	15	59	19	3.21	353	33	21	185	6.84	291.5	1.78	0.96	3.207	5.43	2.72	5.11	38.4	7	23	7.7	66.4	2	1	4.52	13.7	88.8	13.2	218	9.5	0
1	63	3	4	27.8	98.5	114	72	10	65	18	5.36	223	30	22	173	13.68	333.1	1.16	0.689	3.207	4.68	1.79	5.38	178	4.8	35.6	11.9	49.4	2.5	0.7	4.57	15.4	98.3	13.4	208	8.2	0
1	32	5	4	30.3	104	117	88	54	64	29	6.07	95	31	91	141	5.13	368.8	1.19	0.96	4.138	5.77	2.66	5.33	388	7.1	28.7	5.6	60	5	0.8	5.49	16.2	85.2	12.7	210	8.2	1
2	65	4	3	36.1	120.6	148	75	26	84	31	6.78	88	26	41	152	6.84	553.2	1.06	2.981	2.638	5.07	4.35	7.22	99.6	6.9	22	7.2	67	3.4	0.5	4.06	12.6	90.6	14.5	197	9	1
2	80	4	2	30.3	100.7	149	112	8	106	13	5.36	108	39	14	150	6.84	333.1	1.47	0.7	2.276	4.06	8.69	5.38	125	9.1	17.7	6.3	74	1.4	0.7	4.16	11.7	86.7	15.8	363	7.7	0
2	44	1	4	49.1	135.2	117	89	12	83	13	2.5	63	30	11	135	5.13	297.4	1.22	1.106	2.845	4.58	14.82	5.72	11.6	5.7	30.3	5.9	59.8	3.1	1	4.65	11.5	77.2	16.4	261	9.8	1
2	20	3	4	23.4	82.2	108	65	13	42	16	3.57	68	32	10	139	6.84	243.9	1.66	0.926	2.689	4.76	0.85	4.94	39.4	5.7	39.1	4.9	54.2	1.3	0.6	4.85	14.5	85.4	12.8	254	7.7	0
2	40	5	3	42.8	133.4	111	84	11	89	12	4.64	61	37	16	167	3.42	333.1	1.37	0.971	2.741	4.55	6.75	4.88	84.4	12.6	29.8	3.9	65.3	0.7	0.5	5.08	14.4	86.8	13.6	300	8.8	1
1	80	4	4	28.6	98.6	176	81	11	60	15	5	178	33	13	184	8.55	273.6	1.84	0.485	2.069	4.14	0.32	5.27	7.38	3.5	33.8	14.1	50.3	0.8	1.1	4.23	10.2	76.5	16.9	383	7.8	0
2	33	1	2	26.2	82.7	101	67	10	48	12	4.28	58	24	12	106	13.68	232	1.55	0.508	2.56	4.34	0.3	4.83	44.4	5.9	41.7	7.3	47.9	2.5	0.8	4.26	13.1	89.8	13.8	269	7.1	0
1	36	5	5	18.1	76	136	78	49	85	42	4.64	106	25	42	122	5.13	297.4	1.24	2.811	3.698	6.23	1.12	5	350	8.3	47.8	9.3	39.9	2.2	0.9	5.13	16	90.8	12.2	208	9	0
2	31	4	4	51.9	121.4	93	61	10	89	13	3.21	76	38	19	183	5.13	273.6	1.42	0.711	3.233	4.99	8.42	5.38	22.7	6.3	45.7	6.5	46.1	1	0.7	4.86	12.7	80	15	332	7.4	0
2	52	3	4	27.7	92.8	141	90	13	63	19	3.57	110	25	25	173	8.55	291.5	1.84	1.298	3.129	5.56	0.4	5.11	129	7.4	27	8.1	61.8	2.3	0.9	4.39	14.4	94.2	12.6	328	7.4	0
2	65	4	3	31.5	106.2	99	56	13	87	15	3.93	71	36	25	175	5.13	350.9	0.75	2.247	1.758	3.54	1.98	14.2	55.8	7	38.7	5.2	52.2	2.7	1.4	5.2	14.1	83.1	14.9	269	10	1
1	50	5	5	26.3	95.8	125	81	14	72	20	3.57	123	27	16	164	10.26	386.6	1.71	1.219	1.888	4.16	0.43	6.61	38.6	6.4	45.4	8.6	43.7	1.5	0.9	5.12	14.7	86.2	14.6	297	8.5	0
2	35	4	4	31.7	96.8	103	60	11	42	13	5.71	84	30	17	113	5.13	237.9	1.16	0.644	3.284	4.73	1.2	5.22	32.7	5.2	53	9.8	32.7	3.7	0.8	4.2	13.4	96.7	13	286	7.7	0
2	31	5	5	27.4	93.9	123	81	14	91	14	2.86	79	34	18	128	5.13	321.2	0.91	2.958	2.379	4.63	5.6	6.61	8.95	8.7	28.6	6.6	61.7	2.4	0.8	4.24	10.3	77.9	16.6	414	7.3	1
2	28	5	4	33.6	103	100	65	12	69	11	5.71	85	34	15	122	10.26	350.9	0.88	1.152	2.069	3.47	4.47	5.88	47.6	8.1	30	5.6	60.5	3.4	0.6	4.67	13.8	88.7	13.6	307	9	0
2	80	3	3	33.3	114.5	156	71	10	48	16	3.93	62	28	6	143	5.13	291.5	1.63	0.531	3.051	4.91	2.16	5.38	22	4	27	10.4	57.6	4.1	1	3.64	10.3	88.2	22.1	189	9.5	0
1	53	1	1	42.3	136	169	93	32	67	21	5	710	21	28	152	6.84	475.8	1.01	2.235	2.379	4.42	1.32	9.1	258	6.9	38.8	6.3	51.2	3.2	0.5	4.9	14.8	86.4	12.9	154	9.2	1
2	69	2	1	31.1	99.6	213	107	18	132	19	7.5	51	37	26	151	6.84	309.3	1.27	0.982	2.172	3.88	13.35	6.72	71.8	9.2	24	6.3	66.4	2.6	0.7	4.44	12.6	87.4	13.3	206	10.5	0
2	33	4	4	33.1	91.7	111	73	14	56	17	4.64	195	32	19	140	11.97	172.5	1.97	0.384	1.629	3.78	0.46	5.38	15.9	3.9	45.5	13.2	37.9	2.2	1.3	4.12	12.3	88	13.9	202	8.1	0
2	56	4	4	33.8	113.6	123	85	21	124	18	4.28	187	31	29	226	5.13	309.3	1.4	1.129	2.586	4.5	1.29	5.27	128	8	20.5	8.3	67.8	3.2	0.3	4.65	12.9	85.2	13	332	7.2	1
1	71	4	4	37.9	127.7	146	74	15	92	22	7.85	519	29	19	187	6.84	350.9	0.98	0.756	2.224	3.54	4.19	8.33	87.5	7.8	26	11.6	60.2	1.6	0.7	4.64	12.2	82.2	14.7	269	8	0
2	54	5	1	26.1	88.2	135	80	14	90	20	6.78	159	41	16	190	10.26	446.1	1.68	0.644	3.672	5.64	2.31	5.66	160	5.2	31.7	6.5	57.6	3.5	0.8	4.44	13.8	92.4	12.3	233	8	0
2	34	3	3	33.9	109.8	109	72	17	90	13	3.21	77	33	18	141	3.42	214.1	0.91	1.976	3.957	5.77	6.26	5.05	8.55	8.7	30.1	6.4	58.7	4.2	0.8	4.53	11.4	78.9	15.6	319	8.2	1
1	25	1	2	23.8	80.4	120	71	13	79	20	3.57	256	30	14	121	5.13	273.6	1.6	0.463	2.508	4.32	0.5	6	197	7.6	32.8	9.6	56.9	0.3	0.5	5.12	13.9	83.6	14.1	291	8.5	0
1	23	3	4	26.4	95.7	106	64	17	56	17	4.64	171	27	18	159	6.84	208.2	1.66	0.248	1.371	3.13	0.37	5.11	143	6.5	33	6.6	58.6	1.4	0.6	5.28	14.9	85.9	13.6	210	8.8	0
2	39	4	2	38	115.7	101	64	13	88	15	3.21	139	36	27	205	10.26	333.1	1.34	0.926	2.198	3.96	2.74	4.72	64.9	4.3	41.8	5.9	47.5	3.7	1.2	4.23	12.7	92.2	13.2	255	10.7	0
2	68	4	3	36.9	123.3	171	87	11	69	12	15.71	145	42	21	172	3.42	517.5	0.78	1.31	1.81	3.18	4.72	6.72	154	8.5	34.7	5.5	55.5	3.5	0.9	4.23	11.9	85.6	13.3	305	7.3	1
2	57	3	3	37.3	121.8	139	73	20	85	18	5.71	188	38	16	209	10.26	315.2	1.45	1.14	3.491	5.46	2.09	10.3	205	8.7	32.1	5.3	53.9	7.6	1.2	4.97	15.2	92.5	12.5	216	9.1	1
2	27	5	5	20.6	70.6	102	74	16	107	20	3.93	72	33	20	119	11.97	267.7	1.71	0.542	2.638	4.6	1.47	5.5	25	4.9	43.9	12	42	1.9	0.3	4.66	13.6	86.2	13	248	8.2	0
1	37	3	3	42.9	140.2	128	94	32	61	25	5.71	139	33	24	141	20.52	523.4	0.91	1.14	4.5	5.92	9.97	6.05	281	10.9	23.3	5.8	68.5	2.1	0.5	5.2	15.8	89	13.2	306	8.5	1
2	34	1	2	33.5	100	110	73	11	91	15	5.36	104	35	11	143	3.42	243.9	1.19	1.818	2.353	4.37	15.54	5.77	5.69	6	39.9	7.7	50.5	1.1	0.8	4.52	9.5	66.8	17.3	338	8.1	0
2	59	4	4	24.7	90.5	126	67	14	121	16	6.07	173	28	38	160	6.84	309.3	1.29	1.739	2.379	4.47	1.79	6.11	59	6.1	28.4	9.2	61	0.5	0.9	4.29	12	84.1	15.6	290	7.1	0
1	80	5	5	32.5	111.1	145	47	14	79	14	6.78	87	26	58	165	20.52	487.7	1.47	0.361	1.603	3.23	2.17	6.22	118	4.6	26.2	11.2	59.4	2.8	0.5	5.09	12.6	76	15.3	110	9.5	1
2	37	3	3	29.7	101.5	110	72	17	57	19	4.64	74	25	12	138	3.42	208.2	1.42	1.716	2.25	4.45	2.75	5.16	14.5	6.9	33.4	7.6	53.5	4.4	1.3	4.18	12	86.5	13.1	259	7.2	0
2	40	3	2	38.8	116.9	109	77	18	110	16	6.07	41	33	40	189	5.13	309.3	0.8	1.931	3.233	4.91	12.34	5.5	67	11.3	18.9	4.3	74.3	1.7	0.9	4.65	13.2	86.3	13.3	258	7.1	1
2	33	3	3	39	101.2	96	62	8	87	11	3.93	55	36	8	149	3.42	237.9	1.24	1.366	2.612	4.47	5.11	5.44	7.84	7.3	41.4	7.6	48.7	1.6	0.9	4.89	11.9	76.3	15.9	407	8.6	0
1	60	2	4	42	135	194	100	32	118	23	7.5	282	36	92	208	6.84	303.3	1.16	1.908	2.508	4.55	9.11	18.1	116	11.1	35	6	57.4	1	0.7	5.5	17.3	93.5	13.3	215	9.5	0
2	29	2	1	42	113.9	102	67	12	80	11	4.28	67	36	12	105	8.55	232	1.45	1.332	2.922	4.99	3.99	5.66	22.9	7.4	29.8	6.6	61.5	1.8	0.4	4.52	13.3	87.6	14.3	288	9.5	0
1	44	1	5	27.8	98.1	120	79	57	43	25	4.64	78	21	22	139	5.13	374.7	0.88	0.666	2.767	3.96	2.52	5.66	443	5.1	29.7	7.6	56.4	5.5	0.8	5.05	15.1	87.8	13	217	8.6	1
2	75	4	4	23.2	91.8	155	99	16	86	21	4.64	497	30	24	249	3.42	202.2	2.25	0.711	3.957	6.54	1.77	5.5	58.7	3.3	30.5	9.9	53.2	5.4	1	4.34	13.2	91.8	13.5	191	7.3	0
2	33	1	3	35.7	105.6	111	72	28	50	14	2.86	36	32	26	120	6.84	356.9	0.59	2.337	3	4.65	3.32	7.11	151	8.8	30.1	5.9	61.2	1.7	1.2	4.51	13.3	84.3	12.9	364	7.9	0
1	31	2	5	28.1	91.6	105	61	14	76	18	4.64	123	33	35	131	8.55	345	1.01	0.644	2.948	4.24	0.59	5.72	111	5.5	31.9	9.8	56.1	1.3	1	5.07	14.9	89.1	13.6	470	8	0
2	59	3	3	32.2	118.5	139	78	14	65	15	2.86	137	32	34	179	3.42	303.3	1.5	1.287	3.517	5.61	3.9	5.83	64.5	12.2	26.1	3.4	68.8	0.8	1	4.68	14.7	95.7	13.8	405	7.3	1
1	63	4	4	26.1	97.5	103	67	34	55	20	6.43	212	36	31	138	3.42	410.4	1.27	1.456	3.931	5.87	1.03	7.05	986	4.4	37	11.3	47	4	0.8	4.81	14.1	89.6	13.9	220	7.4	0
1	39	3	4	41.3	136.5	109	69	20	45	15	5.71	56	33	32	128	6.84	333.1	0.98	3.048	2.276	4.65	7.77	5.94	159	9.3	25.3	7.1	65	2.3	0.5	5.68	16.1	86.3	13.6	366	6.8	1
1	69	4	3	38.1	125.8	129	83	21	89	18	4.64	98	32	84	153	10.26	440.2	0.98	0.44	1.396	2.59	7.64	6.61	327	4.7	38.6	11.9	47.4	1.5	0.7	4.21	13.2	95.3	14.5	240	7.8	0
2	67	4	5	30.2	109.6	185	109	18	82	19	8.21	71	27	19	216	6.84	309.3	1.45	0.666	1.965	3.72	2.09	6.77	55.5	7.1	22.5	6.6	67.1	3.3	0.6	4.42	12.2	83.2	14.2	162	9.8	0
1	39	4	4	31	108.9	126	73	18	64	18	6.43	211	34	26	133	22.23	523.4	1.06	1.242	3.905	5.53	4.23	7.22	305	6.3	42.3	7.1	45	4.9	0.8	4.6	14.2	88.4	12.6	182	8.3	0
1	78	4	1	25.5	95.4	168	57	13	70	22	7.14	353	41	16	159	6.84	339	1.16	0.914	2.146	3.72	2.17	6.44	535	5.6	44.3	9.8	42.9	2.3	0.8	3.91	12.6	96.3	13.2	251	8.8	0
1	63	4	5	24.1	99.2	106	76	23	65	24	2.86	235	32	23	159	5.13	255.8	1.55	0.869	1.5	3.44	0.85	5.77	190	7.9	18.8	9.2	69.4	1.9	0.8	4.29	14.2	99.4	14	227	7.8	0
2	59	1	5	25.9	85.7	119	73	21	130	18	5.71	59	30	30	146	8.55	154.6	1.84	0.802	2.638	4.84	0.73	5.88	286	6.8	36.7	8.9	51.4	2.6	0.6	4.53	13.7	89.5	13.8	253	9.3	0
2	26	5	5	22.3	80.1	98	68	16	57	21	4.64	54	38	12	113	6.84	297.4	1.68	1.027	3.982	6.13	1.73	4.94	32.4	6.6	32.9	5.8	60.1	1	0.3	4.79	14.2	88	12.8	294	7.4	0
1	55	5	5	22.5	78	116	75	27	40	23	5	120	31	21	63	11.97	333.1	1.37	0.835	3.026	4.78	0.83	5.16	140	5.5	28	8.7	60.3	2.9	0.2	4.82	14.3	90.2	13.5	192	7	0
1	32	4	4	45	132.6	145	104	81	48	37	3.57	523	27	68	154	10.26	475.8	1.22	0.948	4.112	5.77	2.26	5.27	311	5.2	47.2	8.2	38.7	5.5	0.6	5.18	14.2	81.8	12.9	202	9.4	1
1	25	1	3	47.6	127.3	98	69	43	102	29	3.93	213	38	46	218	3.42	458	1.06	2.303	1.733	3.85	6.53	5.55	26	7.4	32.5	9.5	57	0.4	0.7	4.99	13.8	84.9	18.3	256	7.9	1
1	72	3	5	28.4	108	117	78	21	95	18	8.93	323	36	65	195	8.55	481.8	1.19	1.919	3.465	5.53	3.28	6.38	52.4	4.7	43.3	11.9	40.9	3.2	0.8	5.25	13.7	80.8	15.7	159	7.8	0
2	40	3	4	26.3	88.9	102	64	13	62	17	3.93	78	26	9	125	6.84	226	1.78	0.632	1.81	3.88	0.88	5.22	32.1	6.8	34.5	7.8	54.2	2.7	1	4.9	15.5	93.8	13	273	8.1	0
1	52	2	1	31.5	102.4	143	94	23	101	20	5.71	166	33	27	132	5.13	410.4	1.34	0.892	3.982	5.74	3.29	5.83	133	4.1	37.8	8.8	49.9	2.3	1.4	5.07	14.5	85.2	13.5	301	8.4	0
2	69	3	2	41.4	127.1	127	72	17	83	14	7.14	66	31	16	181	5.13	452	1.22	1.264	2.25	4.03	15.87	6.66	102	9.8	17.2	6.9	69.8	5.5	0.7	4.86	13.5	81.8	15	231	8.8	1
1	28	3	4	31.6	102.5	126	80	11	78	18	5.36	103	27	25	166	22.23	333.1	1.24	0.948	4.681	6.36	0.59	5.38	184	6.1	21.8	8.6	64.9	3.8	1	5.6	16.4	86	13.5	250	6.8	0
1	36	2	3	29.4	92.7	115	74	25	62	24	5	1150	33	8	228	6.84	184.4	0.28	1.829	6.025	7.14	0.58	5.33	454	5.9	45.4	9.5	42.6	1.5	1.2	5.14	15	87.4	15.5	217	8.2	0
1	66	3	3	41.1	131.8	132	88	26	71	19	5.71	91	26	21	147	8.55	297.4	1.01	1.208	1.371	2.92	0.53	9.71	37.5	6.1	22.8	7.4	66.6	2.8	0.5	5.15	15.7	91.2	13.6	169	8.1	0
1	80	3	4	36.9	127.5	121	59	13	99	18	5.71	136	26	18	122	6.84	499.6	0.91	1.231	2.25	3.72	8	7.49	24	8.3	32.3	9.6	55.1	2.7	0.4	5.29	13.9	82.1	15.4	179	7.2	1
1	62	3	5	35.3	111.5	128	77	20	58	19	7.85	259	28	23	168	5.13	487.7	1.06	3.748	3.362	6.13	0.76	5.83	604	6.8	28.6	9.5	51.8	9.1	1.1	5.07	15.1	87.8	13.2	214	7.6	1
2	32	4	4	25.3	78	115	72	12	72	13	4.64	93	32	16	142	6.84	166.5	1.84	0.508	3.051	5.12	0.79	4.83	35.2	3.8	35.6	7.3	55.6	0.7	0.8	4.48	12.7	86.3	13.2	125	10	0
2	50	1	4	33.1	100.6	115	74	28	76	23	6.43	93	32	32	101	6.84	261.7	0.93	2.54	2.689	4.78	0.84	5.72	50.1	5.3	39.2	10	47	3.3	0.7	4.62	13.4	83	12.8	213	8.3	1
1	22	3	3	25.3	90.2	116	62	15	72	18	5.36	75	30	11	127	15.39	356.9	1.4	0.485	3.103	4.73	0.48	5.44	114	5.4	35.1	10	49.9	3.9	1.2	4.85	14.9	89.2	12.4	171	9.2	0
2	53	3	1	37.6	116	135	79	13	118	14	2.86	49	29	22	124	3.42	285.5	0.83	3.602	4.344	6.83	13.82	6.27	21.2	9.7	19.9	7	70.3	2.5	0.4	5.15	14.8	86.4	15.1	306	7.6	1
1	66	4	4	34.7	116	120	71	11	103	16	5	273	36	27	150	6.84	368.8	1.34	0.96	2.586	4.37	6.53	5.94	57.5	7.4	24.6	6.3	53	15.6	0.7	4.66	12	81.1	16.4	253	7.3	0
2	79	3	4	31.9	108.7	134	65	18	110	31	8.93	70	46	147	779	11.97	273.6	1.22	1.197	2.508	4.27	6.76	5.66	668	7.4	23.7	12.4	60.9	2.1	1.1	3.83	13.1	99	14.1	178	7.9	0
1	73	3	3	25.7	88.3	151	79	36	87	40	9.28	56	30	54	161	3.42	237.9	1.94	0.677	1.345	3.59	49.95	8.38	141	4.7	19.7	16.3	60.1	2.5	1.4	4.82	14.2	88.7	13.4	241	7.8	0
2	68	3	4	25.7	87.8	107	65	49	63	35	6.43	75	29	34	222	1.71	232	1.99	0.711	3.258	5.59	0.56	4.77	89.4	5.8	33.7	9.2	52.4	3.7	1.2	4.75	14.2	87.2	13.3	404	7.3	0
1	65	4	4	39.4	126.4	146	71	12	70	21	4.64	382	28	13	167	8.55	303.3	1.06	0.79	3.181	4.6	2.54	5.33	557	3.4	26.1	11.6	59.9	1.7	0.8	4.85	14	87.3	13.9	158	9.6	0
1	78	1	2	27.4	99.1	217	77	17	66	21	8.21	125	32	12	186	10.26	368.8	0.98	0.565	1.345	2.59	1.13	7.99	32.2	5.8	25.3	12.7	58.2	3.2	0.8	4.52	13.4	90.8	14.3	139	7.3	0
2	51	5	1	23.7	85.7	123	81	32	69	26	6.07	75	36	42	164	11.97	410.4	1.32	1.434	3	4.97	0.72	6.38	208	6	32.1	5.9	46.4	14.9	0.8	5.17	15.3	86	12.2	198	9.7	1
1	63	3	3	25.2	97.1	127	75	18	81	16	6.78	119	30	28	139	8.55	333.1	1.24	0.926	2.948	4.6	2.99	6.61	171	6.5	20.4	11	63.1	5	0.6	4.86	15.6	95.1	13.8	190	7.6	1
1	56	2	3	30.7	101.4	145	76	15	75	20	4.64	360	33	16	183	22.23	475.8	1.11	1.118	2.302	3.93	2.01	5.27	103	8.2	31.6	6	59.1	2.7	0.7	5.17	15.2	86.5	14.1	173	9.6	0
2	71	4	2	29.8	110.7	112	50	13	98	13	5	85	38	16	157	6.84	214.1	0.98	0.982	2.819	4.24	1.63	7.05	309	5.4	47.8	10.6	38.1	2.2	1.3	4.54	12.4	86.7	13.5	205	11.5	0
2	41	4	2	26.4	88.5	105	73	11	63	15	2.86	106	32	10	131	22.23	237.9	0.96	1.75	2.586	4.34	0.25	5.22	73.6	5.3	28.2	5.5	63.5	2.4	0.5	4.31	13.4	93	12.4	293	7.7	0
1	50	5	5	27.4	101.4	118	77	25	66	26	1.79	107	33	45	130	5.13	410.4	1.27	4.211	1.81	5.02	0.57	5.94	108	4.2	37.9	6.1	50.1	5.4	0.7	4.86	14.1	85.2	13.5	207	7.2	0
2	29	3	4	34.5	107.8	105	74	16	80	17	5	107	31	25	146	6.84	255.8	1.71	0.768	2.353	4.42	2.18	5.55	40.4	5.1	27.2	7.9	56.9	7.6	0.6	4.41	12.6	83.3	13.7	294	6.8	0
1	46	3	5	25.9	96.6	142	88	16	59	24	5.36	235	32	19	127	15.39	279.6	1.37	0.858	2.483	4.24	0.7	5.16	78.9	5.4	21.7	10.8	65.4	1.5	0.7	4.96	16.4	95.5	13.2	213	8.1	0
1	47	4	4	23.9	93	128	87	41	57	37	4.28	239	32	54	168	5.13	380.7	2.2	0.621	4.034	6.52	0.33	5.5	451	3.9	23.6	15.4	59.8	1.1	0.3	4.39	13.8	94.9	14.2	228	7.2	0
1	61	2	2	37.5	118.3	129	72	36	86	22	7.14	385	36	31	186	5.13	279.6	1.14	1.389	2.715	4.5	0.64	6.16	334	6.8	36.6	10.8	49.2	2.8	0.8	5.21	16	92.3	13.5	259	8.1	1
1	73	3	3	34	122.5	133	56	30	46	27	7.5	104	34	25	200	13.68	398.5	1.06	1.185	2.845	4.45	9.33	6.05	609	4.7	13.1	10.6	73.9	1.7	0.8	4.42	13.7	93.3	15.4	171	7.7	0
1	57	3	3	32.8	115.9	103	71	31	92	28	5.71	249	32	81	164	8.55	273.6	1.29	1.332	2.069	3.98	1.2	5.61	32.7	5.1	30.8	10.9	53.9	3.3	1.2	5	15.8	93.4	13.4	266	7.5	1
2	24	4	5	19.7	70.1	95	61	13	67	19	3.21	142	38	26	135	6.84	196.3	1.5	0.429	2.121	3.83	0.83	4.94	71.8	2.8	50.2	12	34.9	1.8	1.2	4.53	14.8	95.9	12.1	174	8.2	0
2	58	5	4	28	100.4	153	90	24	106	15	7.14	109	36	29	139	5.13	410.4	1.34	3.443	2.56	5.48	1.57	12.9	95.6	8.4	35.1	6.8	56.1	1.2	0.9	4.06	11.9	86.9	12.6	285	8.2	1
2	39	3	4	35.7	121.5	114	76	13	56	14	2.5	61	29	11	151	6.84	273.6	1.14	0.519	3.077	4.45	1.02	6.11	103	5.2	42.5	7	47.6	2.5	0.6	3.79	12.1	92.8	13.5	281	8	0
1	25	3	4	32.6	112.6	104	66	21	77	21	3.93	151	33	12	141	13.68	309.3	1.29	0.881	3.982	5.69	2.94	5.33	107	6.9	28	9	53.2	9.1	0.8	5.21	14.8	85.8	13	233	8.6	1
1	40	3	5	36.1	125.6	137	101	25	80	16	4.64	112	31	17	126	8.55	469.9	0.93	1.727	3.258	4.99	4.23	5.55	199	11	16.2	8	73	2.1	0.8	5.34	15.8	89.9	13.8	260	8.5	1
1	26	3	3	22	85.7	123	75	24	98	17	3.57	88	31	16	89	6.84	380.7	0.93	0.756	2.664	3.93	0.56	4.88	90.2	9.4	25.4	6.8	67	0.4	0.4	4.97	14.3	83.1	12.7	261	8	0
2	47	1	1	29.9	96.4	107	62	20	86	21	3.57	75	34	42	142	6.84	279.6	1.71	0.994	2.715	4.89	0.91	6.33	12.9	6.5	32	5.2	60.2	2.3	0.5	4.37	12.8	87.5	13.5	265	9.3	0
2	47	3	5	44	130.3	136	93	30	80	29	3.21	75	35	20	167	10.26	255.8	1.22	1.389	3.595	5.46	2.83	5.55	124	8.4	27.6	7.4	58.6	5.9	0.6	4.78	14.6	88.8	12.4	209	7.7	1
1	34	3	5	23.4	88.2	120	77	20	63	23	4.64	147	27	13	135	11.97	279.6	1.78	0.745	1.241	3.36	0.28	5.55	104	5.6	27	7.6	62.7	2.2	0.7	5.08	15.8	91.6	13	205	8.6	0
2	74	1	2	23.8	86.3	143	68	14	74	15	5.36	55	34	11	128	10.26	196.3	2.04	1.231	3.362	5.97	0.74	9.44	44.5	8	18.1	5.5	74.4	1.4	0.8	4.61	14.2	93.3	12.9	252	7.6	0
1	46	5	5	27.6	95.6	132	87	40	65	29	4.28	143	29	22	141	8.55	309.3	1.16	2.743	3.439	5.87	1.14	5.94	247	6.4	43.3	8.5	43.6	4.1	0.6	5.18	15.9	89.6	12.8	234	8	1
2	32	1	1	41.6	121.9	103	67	68	80	27	3.21	80	30	47	172	5.13	273.6	1.29	0.745	2.302	3.93	2.86	6.16	86.5	6.3	37.3	7.3	53.4	1.7	0.5	4.56	14.2	91.8	13.6	382	6.2	1
1	22	1	4	35.9	111.3	113	63	44	86	22	5	160	27	45	155	17.1	529.4	1.29	1.163	3.155	4.99	1.76	5.61	322	6	36.6	7.4	54.2	1.4	0.5	5.59	16.5	86.3	13.1	269	7.4	0
2	65	4	5	26.5	99.3	146	85	17	140	22	3.93	152	28	19	157	6.84	297.4	1.24	0.666	3.207	4.76	2.43	5.44	82.1	5.6	29.5	7.4	59.1	3.2	0.9	5.38	13.9	80.4	14.1	289	8.9	0
2	31	4	4	36.8	112.3	130	85	9	56	12	5.71	114	33	17	141	6.84	279.6	1.66	0.519	3.026	4.91	1.95	5.61	25.4	7.4	34.9	7.1	56.1	1.4	0.7	4.9	10.7	70.1	16.5	325	10	0
1	29	2	5	31.5	104.4	113	75	23	101	13	3.21	105	33	19	145	6.84	321.2	1.03	1.152	2.043	3.59	8.71	5.27	265	4.3	39.8	11.4	45.3	3	0.6	4.69	14.1	89	13.1	155	10.5	0
2	24	3	4	21	72.8	95	65	9	47	12	2.86	74	25	8	134	8.55	154.6	1.32	0.237	1.629	3.05	0.3	5.22	21.1	6.4	23	5.7	69.9	0.8	0.6	4.2	12.4	88	13	238	8.9	0
1	34	3	5	32.5	112.7	124	69	16	90	19	3.93	98	30	16	157	6.84	243.9	1.14	0.835	4.008	5.53	3.91	5.66	29.8	8.7	35.6	9	43.1	11.5	1	5.14	15.7	89.3	14	320	7.5	1
1	80	3	4	22.3	95.5	117	80	12	45	17	5.36	64	26	22	174	27.36	226	1.99	0.429	2.121	4.32	1.21	6.05	130	6	25.9	9.6	63	0.9	0.7	4.96	16.1	92.3	13	230	7.7	0
1	22	3	4	30.1	108.3	113	64	17	114	17	3.21	132	29	33	129	6.84	291.5	0.83	1.66	1.629	3.21	4.87	5.44	52.7	8	30.2	8.3	58.1	2.6	0.9	4.97	15.3	89.3	12.6	263	8	0
1	40	3	3	25.5	94.1	122	85	13	87	22	5.71	133	26	18	146	13.68	315.2	0.85	3.443	3.336	5.77	2.69	5.88	170	6.7	29.8	7.6	59.4	2.7	0.7	5.28	15.7	84.7	13.4	156	10.3	1
2	44	3	5	19.1	66.5	138	89	8	61	12	2.86	33	24	17	121	11.97	214.1	1.99	0.994	2.741	5.2	0.56	5.61	107	8.3	25.2	5.2	67	2.1	0.6	4.72	15	90.8	12.8	274	9.8	0
2	46	2	3	29.1	86.2	121	72	19	84	14	5	45	36	20	127	5.13	321.2	1.37	1.152	4.163	6.05	1.5	8.38	32.4	9.9	31.4	8.7	55.5	4	0.5	4.55	14.1	92.3	12.8	281	7.4	1
1	69	2	4	29.2	102.6	156	85	12	90	16	6.78	108	30	18	158	11.97	410.4	1.89	0.632	3.595	5.77	1.73	5.61	70.2	6.5	30.3	8.5	59.7	1.1	0.4	5.13	15.7	90.7	13.2	157	9	0
1	54	5	3	26.2	93.7	145	83	37	107	18	6.07	241	27	75	122	6.84	398.5	0.78	4.008	3.801	6.41	0.74	5.88	502	8.9	57.6	6.6	34.3	1.1	0.5	4.67	14	90.2	14.5	209	7.8	1
2	63	1	3	28.8	94.7	117	76	18	114	21	5.36	61	26	18	186	6.84	309.3	1.11	1.75	3.077	4.99	1.28	5.94	141	5.6	42.5	9	39.1	8.3	1.2	4.93	14.3	85.8	14.1	200	7.5	1
1	80	3	3	24.6	95.4	139	72	32	74	25	7.5	146	30	15	209	8.55	606.7	1.63	1.208	3.181	5.35	0.8	6.49	58.6	8.5	26.9	9.8	61.2	1.8	0.5	5.45	17.5	96.3	17.2	216	7.9	0
2	56	4	5	49.1	136.4	101	64	11	82	14	4.64	171	39	18	156	3.42	291.5	1.22	2.179	2.353	4.58	5.96	5.33	148	9.2	29.3	3.9	65.4	0.8	0.7	4.44	14	95.9	15	301	9.4	0
2	47	3	3	22.8	81	98	61	16	60	21	4.64	123	33	9	156	8.55	255.8	1.81	0.892	2.431	4.65	0.77	5.27	21.4	4.8	37	9.9	49	3.5	0.7	4.5	13.8	89.1	12.4	217	8.8	0
1	50	4	3	25.8	96.8	159	95	38	79	40	3.21	229	35	154	163	6.84	511.5	1.53	1.897	4.655	7.06	0.98	4.83	174	7.5	19.1	6.8	71.8	1.9	0.5	4.97	16	99	13.8	294	7.5	0
1	77	1	2	30	101.1	129	67	64	76	39	6.07	158	28	44	146	41.04	440.2	0.78	1.818	3.181	4.78	2.41	6.94	213	7.1	37.8	7.1	51.8	2.6	0.9	4.58	14.4	89.1	14.4	158	6.5	0
1	76	4	2	27.1	104.2	148	81	23	84	32	3.93	330	33	42	255	10.26	285.5	1.16	0.903	1.577	3.15	1.63	9.16	190	6.8	18.1	8.2	70	3	0.7	4.93	14.8	89.7	16	109	9	0
1	24	3	3	32.4	110.9	114	85	23	91	19	3.93	54	29	40	153	8.55	339	1.03	0.858	3.103	4.53	5.19	5.44	157	8.4	32.3	9.7	54.4	2.6	1.2	5.53	16.3	87.5	13.4	296	7.8	1
2	25	4	4	42.5	111.1	122	94	16	90	14	1.79	100	34	13	233	5.13	255.8	1.29	0.35	2.121	3.57	2.25	5.33	19.4	10.8	24	6.6	66.1	2.9	0.6	4.63	13.6	89.9	15.9	289	8.2	1
2	59	2	3	24.3	82.5	144	75	15	60	19	3.57	139	36	18	180	5.13	208.2	1.76	0.847	5.586	7.73	1.28	5.77	81.8	4.9	41.3	10.5	45.1	2.5	0.7	4.86	13.8	90.1	14.1	248	8.1	0
1	32	5	5	32.6	108.5	112	79	23	69	21	5	187	32	20	122	6.84	410.4	1.09	1.614	2.612	4.45	1.21	5.5	33.4	5.6	50.8	5.9	37.7	4.5	1.3	5.22	13.8	81.4	13.8	175	9.9	0
1	38	1	1	27.6	90.9	104	57	89	114	85	4.64	1372	35	112	194	11.97	392.6	1.6	1.423	5.017	7.27	0.98	6.38	254	5.9	34.4	11.8	51.7	1.2	1	5.42	16.2	87.9	13.3	316	6.6	0
1	20	4	2	20.4	69.6	110	63	8	69	17	5	211	29	15	169	5.13	291.5	1.5	0.824	1.94	3.83	0.6	5.5	81.6	5.1	36.6	8.1	52.6	2.4	0.5	4.93	14.5	88.6	13.2	230	7.7	0
1	78	3	3	20.2	86.3	145	69	7	74	13	4.28	44	30	12	152	5.13	291.5	1.45	0.677	3.465	5.22	32.34	6.16	351	7	25.2	11.8	61.9	0.6	0.6	4.13	12.4	89.5	13.5	262	8	0
2	63	4	3	26.1	91.9	142	72	19	72	21	5.71	151	33	22	225	5.13	291.5	1.32	0.779	1.94	3.62	1.44	6.99	48.8	5.7	44.2	4.8	49.3	1.3	0.5	3.89	11.4	88.2	13.8	194	9.4	0
1	24	4	1	19.2	71	130	85	28	80	20	4.28	238	34	18	149	8.55	178.4	1.45	0.61	2.327	4.06	0.51	5.16	112	9.4	26.2	10.8	61.4	1.5	0.2	4.49	14.3	94.8	14	215	8.7	0
1	22	3	4	22.1	81.3	112	52	35	51	49	4.28	1120	26	13	151	8.55	273.6	1.03	0.779	2.224	3.62	1.07	5.22	99.9	5.4	32.7	8.4	55.2	2.6	1.2	4.77	15.1	90.9	12.9	254	7.8	0
2	54	3	4	33.4	108.4	104	66	11	84	11	3.93	22	31	34	137	5.13	160.6	1.34	1.976	4.913	7.16	14	15.3	251	9.9	18.5	5.5	72.1	2.4	1.6	5.33	15.9	88	13.8	268	8.7	1
1	50	1	4	30.8	105.3	153	87	30	100	14	9.28	64	32	23	121	10.26	315.2	1.06	2.902	2.922	5.3	0.67	12.8	168	8.4	24.8	5.8	67.8	1.1	0.6	5.02	15.6	90.5	13.2	212	8.2	1
1	70	3	5	32.4	116.4	119	71	26	58	17	7.85	78	22	59	157	6.84	339	0.98	1.761	3.543	5.33	0.78	5.94	123	6.4	12.7	7.5	78.3	1	0.6	5.09	16.9	96.6	13	177	8.8	0
2	35	3	3	30.6	105	113	67	14	98	15	5.36	88	28	13	142	3.42	178.4	1.4	1.614	3.31	5.46	1.62	5.16	4.73	9.4	28.5	8.1	60	2.9	0.7	4.49	11.9	82.2	17.9	435	7.4	0
2	58	1	2	42.8	129	176	80	20	123	26	3.57	76	45	26	152	6.84	315.2	1.19	1.264	3.051	4.81	13.28	6.38	25	12.2	38.9	5.6	49.3	5.4	0.9	4.56	13.4	84.6	13.5	262	8.5	1
2	73	3	4	29.2	100.2	111	74	7	94	11	4.28	56	25	20	146	6.84	214.1	1.06	1.626	3.207	5.02	2.07	6.72	35.7	9	19.8	8.4	68.6	2.6	0.8	4.52	14.9	96.2	12.8	211	7.8	0
2	55	4	2	32.6	104.9	144	93	13	79	18	3.57	127	34	10	197	10.26	339	1.45	1.005	4.163	6.08	2.67	4.94	76.7	3.7	32.6	8.3	55.7	2.8	0.8	4.41	13.2	89	13.2	196	8.3	0
2	67	4	4	34.3	108.2	152	74	9	45	11	3.21	65	39	8	147	17.1	327.1	2.02	1.027	2.431	4.91	2.1	6.44	114	7.5	35.7	7.6	54.1	1.7	1.1	5.82	12.5	69.1	15.5	254	9.2	0
1	37	2	3	28.4	97.5	124	80	33	77	23	6.07	179	34	37	182	10.26	380.7	1.27	1.242	3.931	5.77	1.1	5	254	9.1	19.2	7.6	72	1.1	0.3	5.05	14.9	87.5	13	248	8.3	0
1	22	5	4	21.3	72.8	110	61	35	78	105	5.36	12795	32	33	293	8.55	422.3	1.71	0.463	2.017	3.93	0.67	5.66	226	5.6	37.4	8.3	47.2	5.9	1.3	5.21	15.9	90.6	12.9	229	8.5	0
1	48	5	4	23.3	84.2	123	79	33	53	25	7.14	119	25	25	136	6.84	249.8	1.53	0.474	3.724	5.46	0.55	5.61	364	6.5	26.2	8.6	54.1	10.3	1	5.22	15.4	88.7	12.7	292	6.8	0
1	53	4	5	34.8	112.7	125	76	37	73	30	2.86	271	33	22	163	6.84	339	1.32	0.79	3.724	5.4	1.1	5.44	312	3.7	49.9	10.9	36.4	1.6	1.3	4.92	15.5	93.7	12.8	182	9.2	0
2	34	1	5	28.3	97	105	78	13	58	22	4.64	113	28	9	160	8.55	297.4	2.33	0.565	2.353	4.94	1.54	5.27	18.9	3.8	34	7.4	55.9	1.7	1.1	4.16	12.4	88.2	13.6	242	8.8	0
1	51	2	4	53.4	149	114	71	21	117	19	5.36	266	39	33	136	8.55	499.6	0.93	1.31	4.034	5.56	33.9	5.5	226	9.7	24.4	8.6	65.2	1.4	0.6	4.36	13.5	90.1	13.2	341	7.7	1
1	67	3	4	48.8	155	125	63	40	169	36	5	155	40	130	168	6.84	487.7	0.88	1.773	3.051	4.73	18.74	6.44	158	9.8	20.4	7	68.7	3.2	0.8	4.91	16.3	97.7	14.8	399	8.7	1
2	63	4	3	28.9	88.4	114	67	13	71	14	2.5	174	33	23	318	6.84	154.6	2.25	0.565	2.146	4.65	0.62	5.5	63.7	5.4	24	7.5	64.5	3	1	4.71	13.8	88	14.4	258	7	0
2	65	2	1	33.1	106.6	107	59	17	87	18	4.28	56	28	25	145	6.84	321.2	1.4	1.479	1.94	4.01	0.91	5.66	56.1	5.1	32.1	7.8	53.8	5.6	0.9	4.08	12.9	93.7	13.2	258	8.4	0
1	34	5	3	60.6	152.2	139	84	38	113	26	4.28	247	32	31	198	20.52	535.3	1.06	0.926	2.974	4.45	8.42	4.77	409	9.4	15.9	8	72.5	3.3	0.4	5.3	14.7	85	14.1	199	8.1	0
2	29	2	2	39.2	116	130	92	19	97	19	3.93	78	34	20	133	5.13	243.9	1.22	1.31	2.948	4.76	3.04	6.77	8.9	7	23.4	5.7	67.3	2.7	1	4.33	12.1	83.3	14.7	280	8.1	0
2	28	4	5	39.3	110.5	119	92	13	89	15	3.57	163	31	24	196	5.13	237.9	1.27	0.666	2.379	3.96	7.87	5.33	37.7	8.9	45.4	8	43.5	2	1.3	4.44	11.8	80.5	14.2	320	8.7	0
2	54	5	3	21.8	79.6	102	58	16	50	23	5.36	121	33	13	194	17.1	261.7	2.04	0.689	2.56	4.91	0.7	4.94	123	4	36.4	5.3	55	2.6	0.9	4.52	13	85.3	13.7	254	7	0
1	44	1	2	35.8	112.8	126	81	17	69	16	6.43	193	32	18	156	6.84	356.9	1.24	1.242	3.698	5.51	1.15	6	11	6.2	23.9	8.3	56.7	10.2	1.1	4.71	13.9	87.6	13.8	281	7.9	0
2	50	1	3	26.7	92.4	182	83	24	189	15	6.43	60	35	58	175	6.84	130.9	1.22	1.942	5.017	7.11	8.16	17	53.8	6.7	28.9	4.4	66.1	0.1	0.6	5.07	14.4	85.4	13.4	200	9.3	1
2	80	4	1	27.9	99.3	146	56	16	60	21	4.28	91	37	14	127	10.26	356.9	1.5	1.14	1.655	3.67	2.52	7.11	179	4.3	46.3	10.4	39.6	2.9	0.9	3.73	11.6	96.1	13.3	188	10.2	0
2	66	2	1	42	123	169	91	16	132	16	5.36	146	36	60	145	8.55	297.4	1.32	1.129	3.336	5.17	11.9	6.44	67.3	5.7	22.6	7.8	63.8	5.5	0.5	4.35	13.3	90.6	15.4	207	7.8	1
1	64	5	5	26.1	98.6	103	66	20	83	26	6.43	169	35	18	146	8.55	416.4	0.85	1.118	3.336	4.71	2.4	5.61	41.2	8.3	25.2	8.3	64	2.2	0.4	4.26	13.2	91.5	13.7	236	8.4	1
2	68	3	5	49.6	143	118	55	15	117	15	7.5	73	34	27	160	5.13	428.3	1.01	2.506	2.87	5.02	18.13	6.16	123	9.5	26.3	7.4	64.6	0.9	0.9	4.98	14.2	87.2	14.9	221	9.2	1
1	62	1	1	23.8	90.1	123	71	28	205	29	8.21	123	36	47	181	5.13	333.1	1.06	1.671	3.982	5.82	3.16	5.33	30.6	9.7	29.7	6.6	59.4	3.8	0.7	4.5	13.9	92.6	15.4	237	8.1	0
1	26	1	3	25	83.7	110	67	16	86	17	5.71	169	28	12	137	5.13	315.2	1.14	0.61	1.965	3.39	0.58	6.05	169	9.1	37	7.7	51.9	3.2	0.3	5.29	15.5	86.6	13.5	307	7.9	0
2	23	3	5	23.6	86.6	97	61	15	38	31	5.71	848	30	9	222	10.26	237.9	1.42	0.565	2.508	4.19	2.56	4.83	12.4	5.7	17.4	9.3	71.1	1.7	0.5	4.4	13.5	90.2	14.7	174	10.6	0
1	62	1	1	25.2	95.9	152	89	35	69	30	7.5	207	34	17	163	8.55	291.5	1.47	0.519	3.207	4.91	1.94	6.38	53.9	6.1	31.1	13.6	53.2	1.4	0.9	5.3	15.9	91.3	13	233	9	0
1	24	2	3	20.3	73.5	103	58	8	67	19	4.64	213	31	11	151	3.42	327.1	1.42	1.061	2.689	4.6	0.7	5.77	140	6.9	46.9	6.4	41.9	4.5	0.4	4.69	14.5	89.1	13.9	246	8.1	0
1	21	4	4	22.8	76.3	134	64	11	95	27	4.64	357	27	18	196	5.13	362.8	1.45	0.779	2.25	4.06	0.11	5.61	65.5	5.5	26.7	6.2	64.9	1.6	0.8	5.19	14.5	85.7	13.7	194	7.8	0
2	35	4	4	34.7	102.7	142	97	19	65	19	3.21	314	32	15	188	6.84	279.6	1.24	0.384	1.965	3.39	4.14	5.27	31.7	7	46.9	5.6	43.3	4	0.4	4.27	12.7	88.4	12.3	230	8.4	0
2	74	3	3	38.5	113.2	149	82	13	93	18	7.85	45	32	16	162	10.26	297.4	1.4	1.276	2.896	4.89	8.36	5.61	133	7.2	21.2	6.9	68.1	2.9	1	4.82	14.2	87.3	13.8	233	8.1	1
2	53	3	4	28	106.7	136	94	19	114	16	6.43	85	37	14	167	5.13	368.8	1.55	1.795	3.207	5.59	2.62	5.61	42.9	7.5	27	6.4	61.9	4	0.8	4.86	14.4	87.9	14	301	8.9	1
2	64	4	4	44.4	120.1	172	68	55	62	42	8.93	129	38	15	165	11.97	410.4	1.27	1.208	2.896	4.71	8.95	5.22	605	9.8	29.2	7	61.8	1.8	0.3	4.73	13.8	86.1	14	169	9.6	0
2	32	3	4	31.7	103	117	78	16	63	13	6.07	98	22	13	170	8.55	279.6	1.01	0.632	2.457	3.75	0.78	4.5	45.8	6.7	17.4	6.8	74.3	1.1	0.5	4.89	14.2	86.1	13.3	163	8.5	0
2	48	4	4	36.9	106	140	85	18	85	21	3.93	203	37	108	178	5.13	279.6	1.22	1.14	4.784	6.52	4.44	5.55	21.3	8.6	23.2	11.2	64.4	0.9	0.5	4.88	13	82.5	15.7	233	9.4	1
1	39	3	5	25.6	91.7	108	68	18	62	19	4.28	115	23	29	129	6.84	321.2	1.47	0.452	2.689	4.37	0.11	5.27	64	5	30.2	7.3	60.2	1.3	1.2	5.08	16.8	94.9	12.9	186	8.2	0
2	64	3	5	29.4	98.3	115	72	16	82	20	3.57	55	37	23	190	8.55	368.8	1.89	0.689	3.388	5.59	3.55	5.11	79.6	3.7	22.1	10.7	66.7	0.2	0.4	4.55	13.6	87.8	13.9	256	7.2	0
2	50	1	2	36.2	103.4	134	83	24	90	25	5.71	188	28	21	157	5.13	339	0.98	3.59	2.819	5.46	3.89	5.88	182	8.7	27.4	6.4	64.2	1.5	0.6	4.48	14	90.4	14.2	243	7	1
2	59	1	1	39.8	124.1	116	78	24	83	29	8.21	58	35	19	153	8.55	362.8	0.98	1.423	2.327	3.96	4.35	9.27	129	8	36.9	4.4	54.5	3.3	1	4.69	13	82.5	12.9	207	10.4	0
1	36	3	2	21.9	83.5	115	70	19	78	18	4.64	123	25	13	131	5.13	345	1.47	1.174	1.474	3.49	0.71	4.72	166	4.6	29.2	6.6	59	4.2	1.1	4.81	15	92.2	13	176	8	0
2	25	3	3	35.3	106.1	101	74	18	74	16	4.28	103	33	17	176	5.13	339	1.34	0.881	2.224	3.98	7.48	5.16	16	7.2	32.7	7	57.2	2.9	0.3	4.71	13.5	85.1	15	254	8.9	1
1	26	5	5	23.2	84	107	78	9	82	16	3.93	199	31	12	145	8.55	350.9	1.53	0.644	1.965	3.78	0.77	5.38	74	8.1	35.1	6.5	55.6	2.1	0.8	5.25	15.9	88.1	12.5	195	8.5	0
2	76	3	3	30.5	104.5	124	68	28	67	20	7.5	60	29	26	155	10.26	309.3	1.14	2.269	2.198	4.37	1.81	5.72	70.7	7.8	35.8	6.8	54.7	2	0.8	4.5	14	94.5	13.7	257	8.1	0
2	29	5	5	41.6	120	102	70	12	69	13	3.93	55	36	18	142	5.13	374.7	1.06	1.185	1.655	3.26	6.27	5.88	21.4	9.6	34.3	4.6	57.1	3.7	0.4	5.04	12.2	74.7	17.5	305	8.5	0
1	80	3	2	24.2	100.1	122	60	10	82	17	10.71	55	31	16	159	6.84	458	1.66	0.779	4.267	6.28	0.71	5.83	276	6	26.8	8	60.7	3.9	0.8	4.66	14	90.2	14.3	232	7.6	0
2	28	5	5	32.8	104	104	66	10	44	11	3.93	63	30	13	120	3.42	303.3	1.27	1.569	2.586	4.58	18.22	5.88	213	6.9	32.3	7.4	57.9	2.2	0.4	4.2	13.5	92.2	12.1	356	7.6	1
1	38	5	5	23.3	90.2	123	74	13	105	12	5	63	29	17	122	10.26	321.2	0.85	2.473	2.198	4.19	1.46	5.38	231	6.6	27.6	5.4	62.6	4.1	0.4	5.14	14.8	86.4	13.1	266	7.3	0
2	33	1	3	37.1	115.6	114	72	27	67	22	5.71	91	34	22	185	6.84	356.9	1.29	0.587	1.94	3.49	13.4	5.27	94.1	9.5	31.5	5.6	61.7	0.9	0.5	4.34	12.4	88.6	13.9	318	8	1
2	62	3	3	36.1	126.2	107	75	13	118	12	5.36	37	28	36	157	5.13	356.9	1.29	1.174	2.845	4.68	1.45	9.38	196	8.6	22.7	8.7	63.5	4.2	1.1	5.39	15.9	87.7	13.2	286	7.4	0
1	25	5	5	29.2	101.9	118	74	29	85	20	6.07	240	29	16	175	5.13	362.8	1.01	1.276	4.991	6.59	4.27	5.72	87.1	5.9	33	9.8	52.8	4	0.5	4.97	15.3	89.6	13	168	9.1	0
1	43	4	4	35.6	117.3	136	92	19	74	15	4.28	157	35	27	134	5.13	339	1.03	0.858	2.896	4.32	2.72	9.1	252	6.6	35.8	6.6	48.5	8.2	1	5.38	14.4	82.6	13.4	236	10.5	0
2	63	4	5	49.3	138.3	118	76	22	75	19	3.21	179	28	24	171	3.42	333.1	1.34	0.542	3.077	4.68	9.34	6.44	114	5.4	34.2	6.6	57.1	1.5	0.7	5	12.8	80.3	14.1	224	7.9	1
1	48	4	3	21	77.4	143	85	11	83	12	2.86	118	34	24	129	6.84	350.9	1.24	0.598	4.112	5.64	5.89	5.5	126	6.3	34.4	10.7	52.5	1.4	1.2	4.39	13.6	94	14.6	378	7.5	0
1	50	5	5	31.9	111.6	98	62	17	55	20	5	100	29	12	111	5.13	232	1.27	0.44	2.638	4.11	3.15	5.33	90.4	8.3	32.5	6.5	53.2	6.7	1.2	5.23	15	84.8	13.6	188	8.9	1
2	49	3	2	38	119.7	119	80	14	63	14	5.71	45	28	28	110	3.42	261.7	1.11	1.242	2.87	4.55	19.95	6.88	94.2	9.7	23	7.2	65.6	3.2	1	4.82	14.1	87	13.6	254	7.9	1
2	30	5	5	16.5	70.5	101	65	9	41	14	2.5	50	26	12	122	5.13	243.9	1.6	0.734	2.845	4.78	0.16	5.27	50.6	6.4	30.9	11.9	54.7	2	0.7	4.57	12.3	82.7	13.8	179	8.4	0
1	74	1	1	24.7	88.9	132	67	15	88	15	4.28	57	28	15	132	5.13	315.2	1.01	1.806	3.646	5.48	0.64	7.44	108	5.1	21.2	8.3	69.7	0.3	0.6	4.69	14.2	89.9	13	183	8.9	0
2	32	5	5	20.2	68.4	94	55	12	34	13	5.36	59	31	17	110	17.1	309.3	1.71	0.644	4.603	6.59	0.75	5.44	201	9.6	40.6	8.1	46.8	4	0.6	4.86	12.3	75	14.1	230	7.2	0
2	78	4	3	20.8	81.9	189	98	17	79	23	4.64	225	32	14	179	8.55	255.8	1.73	1.027	2.379	4.58	0.62	5.94	37.8	6	37.1	6.4	53.8	2.2	0.7	4.56	12.8	87.5	13.5	311	7.7	0
2	50	2	5	25.2	82	103	61	12	76	18	5.71	40	28	16	142	3.42	255.8	1.14	1.411	2.741	4.53	4.1	5.44	118	4.9	22.6	10.1	63.7	3.3	0.4	4.5	13.5	88.2	13.1	197	9.1	0
1	32	4	3	19.7	71.3	119	65	16	99	14	3.57	145	28	11	138	5.13	267.7	1.47	0.677	2.431	4.22	6.55	5.27	56.1	6.7	40.2	8.5	47.4	3	1	5.22	15.5	89.2	13.8	178	9.5	0
2	58	1	5	23.6	85.5	156	80	16	42	18	2.86	101	36	14	144	5.13	220.1	1.06	1.231	4.655	6.28	0.84	5.55	90.6	3.2	37.7	9.9	48.8	2.9	0.8	4.04	11.8	88.4	13.6	166	9	0
2	68	1	3	34.3	115.9	114	66	32	80	29	5.36	86	29	84	192	5.13	333.1	1.45	3.048	1.552	4.4	3.34	5.44	164	10.3	32.3	7.3	57.6	1.9	1	5.01	13.4	81.2	13.8	253	9	1
1	45	4	3	38.1	121.2	130	91	41	92	23	5.36	512	31	67	141	13.68	475.8	0.83	1.727	4.163	5.79	2.75	5.83	301	8.9	26.5	8.5	61	3.7	0.5	6.26	14.2	70.4	15.8	178	11.1	1
1	39	4	3	18.3	70.5	95	60	8	48	19	5.36	207	26	9	175	6.84	362.8	1.47	0.452	1.836	3.52	0.43	4.94	303	2.9	61.6	9.1	26.2	2.8	0.4	4.98	13.5	83.3	13.7	155	8.5	0
2	54	1	3	20.2	81.4	142	72	7	98	11	4.64	41	39	7	159	3.42	261.7	1.63	0.779	2.974	4.97	3.98	3.66	96.5	8.2	23.9	5.9	65.6	3.2	1.5	4.5	12.5	85.6	19	380	8	0
2	22	4	4	22.2	67.8	108	67	15	90	17	3.57	87	40	14	147	11.97	208.2	1.58	0.429	1.733	3.52	0.22	4.55	16.4	5.5	42.9	10	37.5	8.7	1	4.79	13.8	86.2	12.8	192	7.9	0
2	56	1	3	22.6	83.8	112	71	9	103	12	10.71	65	27	11	142	5.13	136.8	1.66	1.197	3.905	6.1	0.68	4.72	44.6	4.8	50.9	6.2	41.3	1.1	0.7	4.24	14.1	94.9	13.3	317	8.3	0
1	23	2	4	20	78.5	113	70	15	64	14	5	171	28	22	159	6.84	297.4	1.94	0.429	2.922	5.07	0.55	5.5	60.4	7.8	43.8	8.1	47.1	0.7	0.4	5.87	17.7	88.3	13.9	265	7.3	0
1	80	3	4	30.2	111.7	168	69	10	105	15	7.14	73	29	28	188	10.26	261.7	0.88	0.914	2.638	3.93	12.2	5.16	124	5.8	18.5	9.9	66.2	4.7	0.8	4.6	15.6	97.7	14.9	129	7.8	1
1	31	5	5	27.4	97.6	111	75	22	111	25	4.28	202	25	37	123	18.81	380.7	1.06	1.152	3.336	4.91	1.62	5.27	20.7	4	38.2	7.5	51.6	2.4	0.5	6.58	13.2	64.3	16.1	208	8.9	0
1	45	1	3	32.5	106.9	145	90	19	95	13	5	108	29	19	137	5.13	196.3	1.03	1.694	1.371	3.18	5.47	13	131	9.1	35.1	6.7	54.1	3.2	1	5.26	15.6	87.4	12.5	284	7.8	1
2	54	2	5	29.4	88.2	117	86	33	90	31	5	86	35	30	143	5.13	368.8	1.32	0.847	2.948	4.65	2.08	5.61	228	5.5	47.9	8.2	41	2.1	0.9	4.65	12.9	84.6	13.2	256	8.3	1
2	41	4	5	26.1	86.4	123	75	6	55	15	2.86	96	26	8	123	3.42	184.4	1.4	0.553	2.793	4.45	0.81	5.22	1.99	5.1	43.5	11.8	39.9	3.5	1.4	3.72	6.4	61.9	19.6	145	9.7	0
2	55	3	4	38.6	116.6	115	73	14	84	15	5	66	36	23	139	10.26	309.3	1.5	0.768	3.207	5.07	19.54	5.38	120	8.4	23.1	6.7	64	5.5	0.8	4.54	12.9	85.4	14.1	270	8	1
1	54	2	5	44.3	136.7	115	72	13	76	16	6.78	77	30	20	152	5.13	458	1.11	2.089	2.974	5.04	1.14	5.66	80.7	7.5	38.7	10.9	48.1	1.7	0.7	5.84	15.6	81.1	16	199	8.9	1
2	66	1	1	26.6	92.5	113	58	31	95	20	3.93	85	30	153	159	17.1	202.2	2.07	0.994	1.888	4.42	2.68	7.27	48.4	7.1	25.9	8.7	63	1.5	1	4.87	15.3	91.4	12.9	231	9.6	1
1	30	2	5	43.5	136.7	111	79	25	76	27	3.57	718	36	23	194	3.42	416.4	0.93	2.224	3.103	5.04	4.25	5.72	124	6.1	44.9	9.3	44.7	0.7	0.4	4.86	14.9	88.5	13	291	8.9	1
1	26	5	3	23.1	80.7	122	68	20	81	20	3.21	233	29	17	122	11.97	291.5	1.42	0.395	2.146	3.75	0.11	5.11	265	5.8	32.4	10.3	54.8	1.8	0.8	4.55	14.1	93.9	14.4	137	9.4	0
2	32	1	3	28.5	83.8	126	101	10	50	17	3.57	113	26	16	140	5.13	208.2	0.93	1.614	2.715	4.4	0.67	5.66	64.7	5.7	35	5.8	55.8	3.2	0.4	4.22	12.9	89.9	12.6	252	7.7	0
1	35	1	2	37.5	110.5	118	73	51	85	40	6.78	310	35	30	145	10.26	339	1.19	0.666	3.258	4.76	36.84	5.77	81.1	8	41.4	8	49.8	0.6	0.3	4.85	14	85.1	13.4	231	8.1	1
1	61	3	3	25.6	96.8	145	83	56	90	38	5	51	27	169	155	15.39	273.6	1.03	2.224	4.112	6.15	3.06	7.6	814	6.5	37.3	8.3	52.4	1.5	0.6	6.1	17.8	85.6	13.1	182	8.4	1
2	80	3	3	29.4	106.2	175	54	15	65	19	6.78	229	28	49	164	6.84	517.5	1.4	1.942	1.991	4.27	5.8	6.49	496	6.9	35	10.5	51.5	2.4	0.7	4.01	11.6	86.8	13	184	8.8	0
2	80	3	3	32.9	106.4	123	59	14	73	23	8.57	71	28	21	281	6.84	339	2.09	0.452	2.379	4.68	1.97	6.94	143	7.4	16.5	6.9	75.9	0.4	0.4	3.71	11.9	95.8	13.1	157	10	0
2	20	4	4	24.7	87.5	105	53	9	61	12	3.57	104	33	18	120	6.84	273.6	1.45	0.406	2.974	4.6	2.66	5.11	40.8	4.5	43.7	7.5	45.4	2.7	0.9	4.53	14.5	95	12.6	246	8.6	0
1	63	5	5	24	83.2	155	73	32	94	24	4.28	154	27	235	163	11.97	380.7	1.68	1.084	2.25	4.42	4.56	7.05	524	10.4	26.6	9.6	59.3	3.8	0.9	4.87	15.8	94.9	13.9	306	8.3	0
2	61	2	4	49.6	133.8	91	47	36	125	19	5.71	263	25	241	209	6.84	232	1.24	1.31	2.069	3.9	8.21	9.33	75.6	12.7	27.5	6.9	63.2	1.3	1.1	4.85	14	85.2	14.7	234	8.4	1
1	72	3	4	20.9	85.1	117	64	12	68	19	9.28	145	19	11	161	15.39	249.8	1.63	0.429	2.224	4.06	0.17	4.94	89.9	2.9	25.8	8.8	61.3	3.1	1.2	3.6	11.4	95.6	13.3	180	8.8	0
2	61	5	3	23.5	87	158	82	25	87	31	6.07	118	35	22	229	8.55	398.5	0.88	2.506	3	5.02	0.56	6.05	138	6.4	29.9	6	57.1	6.5	0.6	4.4	14.4	93.6	13.2	192	8.8	0
2	42	3	4	36.3	110.6	98	70	10	98	14	3.93	118	32	21	168	5.13	261.7	1.03	0.745	2.638	4.01	5.45	5.44	43.3	8.8	26.8	7.5	62.7	2.3	0.8	4.6	13.1	83.4	14.8	431	7.5	0
1	77	3	3	25.9	94.3	157	74	12	77	15	3.57	104	31	18	185	13.68	232	2.09	0.802	2.121	4.58	1.6	6.33	27.3	7.2	19.7	9.8	64.1	6	0.5	4.27	14.2	98	13.4	191	8.5	0
2	44	5	5	25.6	88.6	114	78	17	52	18	4.28	104	31	18	230	8.55	368.8	1.42	0.677	4.293	6.03	2.79	6	225	5.3	40.5	8.8	47.1	2.5	1.2	5.32	14	80.8	13.9	157	9.7	0
2	38	3	1	34.5	103	103	61	11	76	15	4.28	104	31	13	138	6.84	202.2	1.47	0.485	1.862	3.57	6.64	5.16	46	6.4	20.2	9.1	68.8	1.6	0.5	4.05	12.2	90.2	13.1	258	8.1	0
2	56	5	4	28	96.8	107	66	46	102	35	6.07	55	25	60	189	5.13	261.7	1.45	1.005	3.698	5.61	2.34	6.11	43.7	6.2	33.4	7.3	56.8	2.4	0.3	4.72	14.6	92.5	12.9	231	7.4	0
1	54	5	3	42.8	132.4	116	81	38	58	28	7.5	151	31	27	182	6.84	463.9	1.16	0.892	2.819	4.4	5.92	5.83	318	7	33.5	12	50	3.8	0.8	5.49	15.9	88.2	14.6	274	7.7	1
2	29	4	5	19.3	69.1	115	87	15	112	20	3.57	281	33	24	179	5.13	243.9	1.53	0.779	2.586	4.47	0.43	4.66	151	6.2	39.3	9.7	49.5	0.7	0.9	4.15	13.2	96.3	13.8	203	8.4	0
1	21	5	4	24.4	88.1	118	68	16	77	16	6.78	248	28	16	138	10.26	368.8	1.53	0.7	2.405	4.24	0.52	5.33	110	5	38.9	7.2	40.6	11.6	1.8	5.06	15.2	88.2	14.1	282	8.7	0
1	66	3	3	32.8	115.3	154	83	20	79	17	4.64	120	33	15	145	5.13	255.8	1.24	0.655	3	4.55	2.28	5.88	80.9	7.6	17.8	9	68.1	4.6	0.6	4.53	14.2	91.9	13.2	369	7.2	1
1	65	4	4	27.3	97	118	76	42	97	30	5.71	136	30	27	150	6.84	452	1.14	0.937	2.638	4.22	1.73	8.99	286	8.2	35.1	11	50.6	1.9	1.5	4.96	14.7	90.6	12.9	203	10.3	1
1	57	1	1	25.9	91.7	116	65	20	116	20	4.64	219	28	51	171	10.26	285.5	1.16	0.869	4.758	6.31	2.14	14.2	443	5.9	29.7	8.4	60.3	1.3	0.5	4.5	14.1	91.2	12.3	263	7.8	0
2	40	4	4	60.4	145.4	149	103	31	70	19	5	133	28	38	193	5.13	327.1	1.47	0.869	2.146	4.01	10.12	8.38	43.9	8.4	28.7	6.7	60.7	3	1	6.02	13.4	68.4	16.7	287	8.5	1
1	73	2	3	34	129	107	61	11	72	16	3.57	65	41	12	120	6.84	422.3	0.78	0.948	1.526	2.74	6.64	6.38	142	6.5	21.8	6.2	69.4	1.7	0.9	4.77	14.3	88.5	15	236	6.8	1
2	57	3	4	22.5	77.4	113	67	11	55	15	7.14	45	23	9	97	3.42	196.3	1.86	0.553	2.121	4.24	0.66	4.94	22.2	5.1	27.3	8.6	61.2	2	1.1	4.16	12.5	90.3	13.1	199	8	0
1	80	3	4	29.1	106.8	114	57	16	91	18	10.35	71	23	17	196	25.65	285.5	1.29	0.553	1.19	2.74	8.17	6.66	206	4.8	15.3	9.6	70.2	4	1	2.99	10	99.8	17.9	138	8.9	0
2	32	3	5	46.5	136.6	107	81	15	71	15	3.93	95	31	19	142	6.84	475.8	1.24	0.813	2.664	4.27	0.71	5.38	48.8	11.4	29.2	9.8	58.2	2.4	0.5	4.94	14	84	13.5	237	10.4	1
2	20	1	4	33.1	99.9	95	62	10	67	10	5.71	96	33	17	148	3.42	232	0.88	0.802	1.784	3.03	4.71	5.38	7.31	9.4	36.1	7.5	55.2	0.7	0.6	5.56	11.6	65.9	20.9	422	7.8	0
2	47	3	3	43.6	122.5	120	77	31	124	20	3.93	92	33	27	159	3.42	237.9	1.24	1.953	1.784	3.93	7.64	14.2	182	7.6	26.8	5.8	63	4	0.5	4.82	14.4	89	13	180	8.6	1
2	44	3	5	47	144.3	111	83	35	57	29	5.36	86	30	26	148	6.84	279.6	1.06	2.202	3.077	5.15	3.6	6.72	72.5	7.5	32.9	6.2	58.2	2.4	0.5	4.68	14.3	91	14.2	209	7.8	1
1	47	3	4	47.7	149	98	79	29	80	18	6.43	50	34	29	113	6.84	559.1	0.85	1.897	1.215	2.95	3.46	5.83	191	11.1	24.8	8.3	62.7	3.1	1.2	4.89	14.3	88.4	13.8	238	9	0
1	77	3	5	36.4	129.9	107	67	23	76	17	5.71	50	23	27	150	5.13	422.3	0.88	3.15	2.405	4.73	2.58	10.5	267	10.9	19.2	8.6	68.9	3	0.4	5.32	15.9	89.4	13.9	188	8.7	1
1	20	4	4	24.2	77.5	115	58	22	144	24	3.93	292	30	20	143	11.97	267.7	1.53	0.621	3.155	4.97	0.42	4.94	102	6.7	29.8	7.6	60.7	1.5	0.5	6.64	13.5	64.7	16.7	204	9.4	0
1	63	1	4	37.1	117.2	139	79	26	64	18	6.43	219	36	33	145	5.13	469.9	1.14	0.926	3.31	4.86	3.91	6.38	196	5.9	43.7	9.1	45.2	1.5	0.6	4.67	13.9	89.1	14.3	295	7.6	1
2	61	3	5	35.4	120.2	111	79	19	130	12	5	53	32	24	162	5.13	333.1	1.34	1.761	3.388	5.53	11.75	5.44	109	7.7	27.1	5.9	63.7	2.8	0.7	4.79	13.4	85.1	14.6	310	8.7	1
1	44	5	2	27.5	100.1	105	76	39	28	26	9.28	107	27	28	123	11.97	261.7	0.75	3.093	1.603	3.78	1.49	9.44	215	7.4	29.9	9	57.2	3.1	0.9	5.41	15.7	85.1	14.4	253	8	0
2	39	3	4	24.1	86	104	63	10	58	13	3.57	45	26	14	114	6.84	190.3	1.78	1.061	2.793	5.07	0.58	5.38	56.6	8.2	28.5	5.4	58.1	5.9	2.2	4.69	13.6	86.7	13.4	370	7.2	1
1	43	4	5	27.3	94.6	121	80	17	56	20	4.28	345	29	12	152	8.55	321.2	1.16	0.576	3.982	5.4	1.21	5.27	184	4	46.6	12.6	36.3	3.9	0.7	4.8	13	83.8	13.7	193	8.9	0
2	41	4	4	42.2	120.9	129	88	10	62	11	4.64	90	39	18	209	3.42	166.5	2.07	0.869	4.06	6.52	12.65	5.77	6.18	6.4	33.1	7.8	56.8	1.5	1	4.46	9.1	66.9	19.3	662	7.1	0
1	63	2	2	25.6	100.6	142	75	24	121	27	4.64	464	34	12	306	5.13	243.9	1.47	0.937	2.819	4.73	1.92	5.94	126	7.1	21	11.4	65.5	1.4	0.8	4.7	15	91.3	14.4	355	6.5	0
2	57	1	2	32.1	104.8	109	69	24	103	18	5	61	35	30	154	25.65	255.8	1.34	0.802	3.827	5.53	72.63	10.2	178	14.5	13.4	5.4	80.8	0.2	0.4	4.69	13.9	89.5	13	303	8.7	1
1	28	1	3	21.6	81.2	111	63	13	81	20	3.93	136	28	22	184	10.26	309.3	1.91	0.948	2.353	4.71	0.25	4.94	282	5.4	30.7	8.8	50.2	8.7	1.8	5.41	16.1	86.3	13.2	221	8.1	0
1	74	3	4	31.2	119.2	115	72	23	40	27	16.42	138	32	45	131	5.13	428.3	1.06	2.326	2.172	4.29	0.74	8.22	76.6	5.1	33.1	7.2	57.1	2	0.7	4.09	13.2	97	13.5	196	7.4	1
2	26	4	4	32.7	93.9	89	60	8	54	12	4.64	169	31	11	198	6.84	208.2	1.76	0.282	1.577	3.47	1.3	5.05	21.4	3.8	36.3	6.8	54.1	2	0.9	4.25	13.3	92.6	13.8	272	8.8	0
2	54	3	3	27.2	97.5	103	67	14	94	17	4.28	56	30	13	157	11.97	279.6	1.84	0.373	3.077	5.09	12.22	5.72	15	6.2	23.6	5.9	67.4	2.4	0.9	5.03	13.6	80.1	15.8	241	9.1	1
2	62	5	2	24.5	85.4	127	74	18	81	21	4.64	88	32	23	174	5.13	321.2	1.14	4.505	2.457	5.66	3.06	6.38	496	4.2	47.4	6.5	42.4	3	0.8	4.53	12.1	80.9	13.1	255	7.2	0
1	38	1	4	28.8	97.9	120	71	20	59	17	5.71	207	30	22	147	8.55	232	1.45	0.835	2.845	4.68	0.83	5.83	633	5.9	36.2	6.5	55.9	1	0.5	5.3	17	94.8	13.1	207	9.6	0
2	53	4	5	56.9	139.3	130	72	13	72	13	6.43	108	39	11	174	10.26	297.4	1.55	0.768	4.267	6.18	2.41	5.66	86.9	6	30	8.8	57.9	2.4	1	4.67	13.9	92.4	15.1	187	9.9	0
1	38	4	3	19.6	71.9	141	91	15	47	21	3.21	434	23	24	202	5.13	255.8	1.71	0.644	2.586	4.58	1.71	5.27	89	12.6	17.3	4.9	75.6	1.3	1.1	5.93	16.2	84	14.6	283	7.1	0
1	45	5	5	25.2	82.2	124	72	15	47	18	6.43	246	25	14	133	5.13	398.5	1.47	0.429	3.336	5.02	0.59	6.05	93.7	5.2	37.2	6.9	53	2.3	0.7	5.57	15.9	86	13.5	164	8.8	0
2	20	5	4	19.1	71.3	96	59	19	29	22	3.21	249	32	14	158	6.84	303.3	1.19	0.689	1.526	3.03	2.45	4.55	42.3	7.1	24.7	7.6	66	1.3	0.4	4.56	12.7	85.4	13.2	162	9.2	0
2	22	1	3	24.2	78.4	95	60	12	46	12	4.64	65	28	8	120	5.13	208.2	1.6	0.644	1.836	3.72	0.11	5.5	9.28	8.6	32.6	7.7	56.6	2.4	0.8	4.87	14.3	88.2	13.9	229	8.5	0
1	71	1	2	21.3	84	168	87	15	107	15	7.85	107	35	19	139	10.26	356.9	0.96	1.434	4.319	5.92	3.8	5.94	113	5.3	33.1	10.9	53.1	2.5	0.6	4.95	15.2	91	13.6	285	9.8	0
1	63	3	2	25.3	105.2	121	45	24	86	19	4.64	198	29	17	156	5.13	309.3	0.7	1.355	2.069	3.39	0.22	10.9	110	8	27	5	62.4	4.9	0.8	4.63	14.7	91.8	13	277	9.1	0
2	65	5	5	22.1	86.7	114	73	18	96	19	5.71	72	25	14	138	10.26	255.8	1.16	1.942	2.586	4.63	0.76	5.05	158	3.7	49.4	7.4	41.2	1.2	0.9	4.55	13.7	91.2	12.2	195	7.3	0
1	61	1	5	35.7	107.8	125	82	14	59	14	3.57	66	28	8	114	8.55	249.8	1.29	1.027	1.94	3.7	0.29	6	189	6.8	37.3	9.1	51.5	1.8	0.4	5.46	16.5	89.4	13.4	255	7.5	0
2	33	1	4	37.5	111.4	112	77	49	96	28	3.93	72	33	21	165	6.84	279.6	0.93	1.321	3.517	5.04	4.57	5.5	58.4	8.6	29.2	6.1	60.5	3.8	0.5	4.47	13.4	86.1	13.3	323	8.4	1
2	43	5	5	25	86.2	122	76	16	73	18	2.5	80	39	24	121	3.42	350.9	0.98	2.281	3.258	5.28	1.42	5.61	68	5.2	46.7	9.9	36.2	4.6	2.8	4.75	14	87.6	12.6	330	6.7	0
2	33	3	5	22.8	78.7	109	80	8	59	13	5	45	30	12	111	18.81	226	2.17	0.35	1.862	4.19	0.26	5.77	44.9	6.7	30	8.6	59.5	1.1	0.9	4.43	13.8	90.4	12.6	250	7.5	0
2	45	4	2	29.5	98.9	122	76	14	107	18	5.71	153	36	18	120	8.55	208.2	1.5	0.497	2.896	4.63	0.56	5.55	37	2.9	41.3	13.3	42.3	2.1	1.1	4.66	12.1	80.8	14.8	198	9.9	0
2	40	3	5	39	121.9	111	79	15	67	18	4.64	110	39	14	170	5.13	291.5	1.42	1.581	3.077	5.22	13.65	5.05	8.87	7.6	17.7	5.2	73	3.3	1	4.89	12	74.6	16.9	158	10.3	0
1	61	3	4	47	153.2	130	79	18	86	18	5.36	93	32	23	181	8.55	273.6	1.29	1.603	3.569	5.59	2.92	6.27	157	9.2	16.4	9.3	70.2	3.4	0.8	4.75	14.7	90.3	13.9	273	6.5	1
2	66	5	1	23.7	88.2	146	82	19	66	21	5.71	347	32	22	247	8.55	267.7	2.28	0.655	2.819	5.4	1.83	6.77	109	6	31.3	6.8	59.4	2	0.7	4.59	13.2	86.8	13.4	226	9.1	0
2	60	4	4	24.7	89.7	118	72	11	47	17	3.57	159	31	14	198	20.52	309.3	2.25	0.881	1.19	3.85	3.26	4.94	25.9	6.9	24.8	9.2	63.8	1.8	0.5	3.72	11.4	90.3	13.9	264	7.5	0
1	72	1	2	30.1	107.7	147	67	18	82	17	5.36	83	33	15	136	6.84	434.2	1.32	0.723	1.603	3.26	1.1	7.83	306	9.1	26	6	66.1	1.5	0.5	4.98	14.9	89	14	237	7.6	1
1	41	2	2	27	90.6	116	77	34	92	22	5.71	163	32	61	134	11.97	339	0.98	0.756	2.25	3.57	2.87	5.83	213	6.6	36.5	6.4	52.7	4	0.6	4.8	14.3	89.3	12	338	7.4	0
2	60	2	2	42.8	117.5	108	73	14	125	17	5.36	46	32	17	135	3.42	291.5	1.45	1.197	3.439	5.43	13.7	6.88	233	6.8	41.1	5.8	51.2	1.7	0.3	5	13.6	82.7	14.4	227	8.8	1
1	42	1	3	25.7	90.2	122	77	12	57	17	6.07	119	34	9	146	8.55	226	1.71	0.305	1.758	3.59	2.01	6.11	178	5.6	34.5	10	53.1	1.9	0.6	5.42	16.1	87.7	13.8	186	9.9	1
2	39	3	4	44.6	114.6	107	75	22	36	14	5	50	31	17	160	5.13	350.9	1.24	1.626	2.431	4.42	2.42	5.38	39	9.1	23.8	6	68.3	1.4	0.5	4.59	13.7	88.3	14.6	284	9.5	0
1	63	4	2	25.6	102.3	166	102	14	134	18	5.71	132	34	24	185	8.55	273.6	1.47	0.553	2.638	4.37	8.43	6.16	36.5	4.4	35.4	11.5	49.3	2.8	1.1	5.43	14.1	80.6	15.1	279	7.6	1
1	42	4	4	33.1	107.7	109	73	17	52	20	4.64	462	35	23	178	15.39	356.9	1.24	0.531	3.258	4.73	4.48	5.55	88.7	3.2	53.5	9.2	34.7	2.4	0.3	4.89	14.7	90.4	13.4	254	7.1	0
2	40	4	4	47.1	131.1	98	65	10	91	9	2.86	41	44	27	140	5.13	327.1	1.27	0.768	2.431	4.06	14.73	6.11	24.9	11.1	27.7	4.7	64.4	2.6	0.8	5.32	12.3	74.3	16.5	335	7.6	0
2	32	5	4	35	110.9	120	80	17	80	19	3.57	114	33	16	128	5.13	362.8	0.93	2.066	3.801	5.69	3.2	5.38	27.8	6	32.8	13.1	51.4	1.9	0.9	4.79	13.1	83	12.8	260	8.2	1
2	27	1	2	40.9	115.2	102	79	15	80	14	4.64	33	31	15	145	5.13	273.6	1.24	0.542	3.051	4.55	2.08	5.83	16	5.8	32	8.1	58.1	1.3	0.6	4.96	13.4	83.5	13.8	262	8.1	0
2	70	1	1	25.5	96	151	86	13	128	22	6.43	102	31	13	204	8.55	339	1.42	1.287	2.508	4.53	4.84	6.05	82.4	4.3	35.1	8	54.5	2	0.5	6.37	13.5	68.4	15.5	189	8.3	0
2	21	1	4	32.3	98.5	93	65	13	65	16	2.86	53	30	9	130	8.55	166.5	1.4	0.948	2.379	4.22	0.69	6.22	19.1	8.1	36.1	7	53.2	3.1	0.8	4.66	12.9	85.1	14.8	286	8.4	0
2	61	4	5	30	99.6	117	74	14	61	23	4.64	222	31	11	184	5.13	267.7	1.76	0.632	5.844	7.89	1.11	5.22	29.6	3.7	35	6.7	54	2	2.4	3.79	12.7	97.8	14	210	8.5	0
2	56	3	4	25.8	91.7	135	83	10	90	16	2.86	80	31	9	158	8.55	184.4	2.4	0.914	3.439	6.26	1.83	5.38	50	6.2	37	7.6	53.3	1.8	0.4	4.34	13.6	93.6	13.2	229	8.9	0
2	67	4	3	53.3	142.4	168	105	16	74	19	5.36	183	39	21	217	6.84	422.3	1.45	0.497	1.371	3.05	6.63	5.94	115	4.2	24.4	9.7	63.3	2	0.8	5	14	87.6	14.4	267	7.8	0
2	70	1	4	34.4	109.4	153	75	10	48	11	4.64	47	27	14	123	5.13	368.8	1.76	1.502	1.862	4.32	1.57	9.66	29.1	6.7	30.1	8.5	54.5	6	1	4.41	13.4	91.1	13.2	274	7.7	0
1	75	3	2	29.9	113	137	70	6	73	24	19.64	51	43	23	198	5.13	541.3	1.24	0.903	2.043	3.7	11.25	6.55	111	10.2	9.8	8.5	79.5	1.8	0.6	3.52	9.9	84.6	17.4	245	7.3	1
1	57	3	4	37.4	121.3	118	73	38	98	27	5	209	29	52	182	10.26	505.6	1.19	1.174	2.276	4.01	10.3	6.44	209	10.2	23.4	8.2	65.3	2.7	0.6	4.7	13.9	88.7	14.2	250	8.3	1
2	37	4	4	40.3	138.6	158	106	12	64	13	5.36	220	37	16	181	3.42	356.9	1.09	0.847	2.095	3.57	3.48	5.88	10.1	6.8	40.2	6.6	47.2	5.3	0.8	4.71	13	84.1	15.5	219	9.8	1
2	58	2	4	25	85.7	131	70	11	80	11	5.71	79	29	23	162	5.13	178.4	1.94	0.463	3.362	5.51	3.98	5.88	66.2	4.6	41.5	7.9	46.5	3.1	1.2	4.69	12.7	80.8	14.1	224	8.7	0
2	80	3	4	35.4	116.5	136	83	13	74	16	12.5	71	35	24	152	5.13	220.1	1.5	1.863	2.172	4.53	4.54	10.3	84.3	9.5	19.8	7.2	71.1	1.3	0.7	4.2	13	96.8	15.3	275	9.2	0
1	21	3	4	20.8	80	106	58	28	102	21	5	110	30	77	131	5.13	350.9	1.4	0.644	3.207	4.89	1.92	5.27	164	5.9	37.7	12.5	42.1	6.8	1	5.32	15	82.7	13.1	203	8.7	0
1	62	4	4	31.1	115	145	96	25	94	18	7.14	366	29	29	175	5.13	386.6	1.11	1.287	3.258	4.97	9.37	6.94	641	5.2	24.2	14.4	59.1	1.6	0.8	4.18	13.5	91.6	13.6	200	8.2	1
2	40	4	3	42.8	125	151	107	19	93	15	6.07	89	45	33	168	3.42	452	0.98	3.884	2.534	5.3	13.87	8.1	110	5.1	25.8	8	61.3	4.4	0.7	4.52	14.6	95.7	13	241	8.8	1
1	63	3	4	26.8	98.7	113	70	14	87	16	10	95	27	20	123	8.55	356.9	1.09	1.874	2.922	4.86	4.75	7.83	226	11.1	21.6	7.6	67.2	2.9	0.8	5.62	16.2	85.1	13.8	186	8.6	0
1	44	5	3	29.5	106.5	115	67	21	63	15	3.57	75	31	24	137	5.13	321.2	1.24	1.535	4.319	6.26	2.84	5	57.9	7.5	30.6	9.8	55.5	3.5	0.7	5.35	13.5	78	13.9	228	7.2	0
2	80	3	5	22.7	87.8	140	73	21	90	26	4.64	93	30	23	200	11.97	220.1	2.4	0.644	2.56	5.25	0.79	6.49	118	6.9	16.2	5.7	74.6	2.9	0.7	4.52	14	91.5	13	208	10	0
2	49	5	5	20.2	71	106	69	10	63	12	4.28	66	27	9	131	11.97	166.5	1.84	0.452	2.198	4.24	13.33	5.83	152	5.7	15.4	7	75.1	2.1	0.5	4.78	14.7	88.2	13.3	314	7.7	0
1	37	3	3	48.3	150.5	131	88	54	30	45	5.36	531	28	21	171	15.39	261.7	0.88	1.118	3.31	4.71	0.89	5.5	121	7.5	22.8	8	66.2	2.4	0.7	5.77	17.5	88.3	13.5	204	8.5	1
2	73	4	3	39.1	106.2	165	73	18	78	31	6.43	126	31	17	195	8.55	475.8	2.09	0.339	4.732	6.98	2.6	5.22	306	3.5	38.1	8.2	51	2.2	0.7	2.9	9.9	104.2	15.7	258	8.4	0
2	47	2	4	37.4	121.9	98	57	26	107	21	4.64	30	31	45	127	3.42	339	0.98	1.547	2.819	4.5	13.66	6.05	154	8.3	23.2	6.6	65.7	3.2	1.4	4.4	13.8	93.3	13.6	359	8.7	1
2	22	4	2	27.6	94.9	107	63	8	71	9	2.86	36	27	21	161	1.71	327.1	1.16	0.282	1.629	2.92	5.12	5	5.82	8.8	34.5	6.4	57	1.4	0.8	4.04	10.6	80.9	18.9	378	7.2	0
2	57	1	1	41.7	114.9	125	71	16	64	20	4.28	119	34	28	182	6.84	315.2	1.78	1.321	3.672	6.05	1.72	7.27	228	5.5	44.5	8.5	43.7	1.8	1.7	4.42	14.4	95.3	12.4	324	7.2	0
1	55	5	5	26.6	94.7	109	68	24	91	24	6.07	140	26	16	156	22.23	321.2	1.14	0.497	1.5	2.87	0.83	5.44	227	5.2	25	9.4	56.4	7.9	1.3	5.14	15.8	89.5	13.4	149	8.1	0
1	69	3	4	44.5	143.8	115	72	31	57	27	7.14	93	33	85	150	20.52	535.3	0.96	1.287	1.5	3.05	4.31	15.2	734	7.1	25.5	10.1	61.9	2.2	0.4	4.57	15.2	98.6	13.5	158	8.4	1
2	69	4	3	31	112.4	179	88	10	104	13	3.93	87	34	22	153	8.55	237.9	0.98	1.592	5.56	7.27	9.71	18	169	9.9	21.1	5.6	70.4	2.4	0.7	4.89	14	87.7	12.8	255	9.3	1
1	31	5	4	40	129.6	111	82	49	80	24	5.71	207	32	24	167	6.84	463.9	0.93	1.095	3.931	5.35	6.27	6.11	77.9	6.6	26.7	8.5	61.8	2	1.1	4.94	14.4	87.3	13.4	180	9	0
1	29	1	1	37.9	109.5	116	67	50	101	26	4.64	342	31	126	156	6.84	398.5	0.75	2.619	2.172	4.11	2.45	7.22	635	8.1	33.1	10.3	52.4	3.6	0.7	5.45	15.5	82.5	13.8	205	9.3	1
1	80	3	3	25.9	103.1	103	57	20	75	23	12.5	145	40	13	225	6.84	553.2	1.01	1.603	2.508	4.24	2.26	7.49	209	9	19.2	13.5	65.4	1.3	0.7	4.62	14.8	96.2	13.3	185	8.7	0
2	56	4	2	26.8	91.6	129	82	10	93	18	3.93	209	41	14	237	5.13	237.9	1.58	0.485	2.87	4.68	48.61	5.27	130	6	31.7	8.2	52.5	6.5	1.2	4.8	13.8	87.7	14.8	251	8.5	0
1	48	4	4	28.7	99.2	132	80	25	69	25	3.21	647	31	11	201	3.42	428.3	2.25	0.327	2.146	4.55	1.13	6.11	71.9	4.8	48.2	8.7	41.5	1.2	0.4	5	14.7	85.7	14.1	214	8	0
2	55	1	4	28.3	95	107	60	18	90	16	6.43	27	25	30	170	5.13	297.4	3.05	0.655	2.87	6.23	2.02	5.61	125	5.2	37.1	8	52.3	1.9	0.8	4.7	12.9	83.2	15	231	7.3	0
2	78	4	4	29	103.9	172	83	7	77	20	8.93	78	32	25	179	5.13	463.9	1.4	1.016	1.577	3.44	3.97	5.22	32.3	9.1	37.7	8	49.8	4	0.6	4.19	11.6	84.2	13.8	231	7.5	0
2	70	5	3	20	82.2	154	92	22	57	27	4.64	67	26	18	168	20.52	380.7	1.55	0.881	1.112	3.08	0.45	8.77	135	5.1	34.9	7.1	56.2	1.3	0.6	4.64	13.4	87.7	13.3	161	9.1	1
1	55	3	5	30.3	107.6	149	102	18	104	17	6.07	74	22	33	116	8.55	398.5	1.5	1.016	2.896	4.86	3.37	7.55	324	6.2	23.3	6.7	65	4	1.1	5.08	15	90.1	14.5	146	9.1	1
2	60	3	4	46.9	126.7	103	61	31	70	20	8.57	51	28	24	161	11.97	392.6	1.03	2.111	1.552	3.54	3.72	6.05	231	6.7	12.4	8.5	76	2.4	0.8	4.15	12.5	90.8	14.8	201	8.4	1
2	37	4	4	30.1	96.9	119	82	16	96	17	3.57	215	34	68	186	6.84	362.8	1.55	0.508	2.741	4.53	4	4.88	316	9.3	26.3	8.9	63.4	0.9	0.6	5.03	14	85.7	13.7	294	7.5	0
1	47	4	4	19.2	76	125	75	10	94	18	5.71	132	33	15	160	6.84	291.5	1.47	0.666	2.715	4.5	0.99	6.11	28.1	8.7	19	9.5	69.3	1.3	1.1	4.41	12.8	87.4	13.2	305	7.2	0
1	64	2	1	31.6	109.6	118	71	17	72	17	5.71	113	27	28	140	25.65	362.8	1.29	1.423	1.862	3.8	0.89	6.83	106	6.9	43.9	5.8	47.4	2.5	0.5	4.51	13.7	88.8	14.6	231	7.2	1
1	75	4	4	31	116.3	118	47	21	49	23	10.35	350	29	17	150	3.42	380.7	1.34	0.756	1.138	2.82	0.43	5.33	136	6.1	39.4	7.6	48.8	3.4	0.9	2.96	9.8	97.5	15.5	204	7.3	1
2	43	4	5	33.9	101.5	121	87	25	44	20	3.57	160	33	36	194	5.13	356.9	1.42	1.321	3.233	5.25	1.91	4.39	15.2	7	32.9	8.7	53.8	4.2	0.5	4.07	12.5	91.4	15.1	289	7.7	0
2	69	1	3	25.1	97.7	129	69	23	73	22	3.57	116	31	29	140	10.26	321.2	1.34	1.648	1.5	3.59	0.33	6.38	40.7	7.5	35.7	7.5	52.9	2.8	1.2	4.5	14.3	92.6	12.6	254	8.4	1
2	62	3	3	35.7	125.6	110	73	16	68	18	6.43	109	26	19	150	5.13	249.8	1.29	1.242	3.336	5.2	1.59	5.27	318	4.9	40.4	9.1	43.7	6	1	4.55	14.1	90.9	13.2	212	7	1
2	48	3	5	30	101.5	126	92	26	75	20	3.93	149	33	19	168	5.13	291.5	1.45	3.048	3.077	5.92	2.65	5.27	141	4.1	41.5	10.8	43.9	2.2	1.7	4.37	14.2	92.3	12.4	203	7.9	1
2	62	5	5	36.5	117.5	136	84	12	80	14	2.14	49	39	21	149	3.42	237.9	1.37	0.937	1.345	3.15	6.15	6.05	16.5	13.3	26.1	8.1	62.5	2.3	1.1	5.14	11.3	70.5	18.1	342	9.3	1
2	56	1	3	44.6	127.3	138	72	28	81	25	5.71	243	38	22	228	8.55	267.7	1.4	1.874	3.026	5.28	3.31	5.66	58.5	6.9	34.4	6.7	54.2	3.8	1	4.6	13.8	88.7	13.7	256	9.9	1
2	43	2	5	30.8	94.3	114	78	16	73	12	6.07	72	31	26	142	5.13	255.8	1.76	0.598	1.836	3.88	1.2	5.11	25.5	8.3	19.4	10.8	67.6	1.7	0.6	3.91	12.4	93.5	13.5	212	8.3	0
1	33	3	5	30.4	103.1	132	87	35	92	21	4.28	56	34	43	157	10.26	345	0.91	4.098	2.146	4.94	1.39	5.5	214	6.8	34.1	7.8	55	2.7	0.5	5.31	14.8	81.9	13	295	7.1	0
1	42	5	5	34.2	112.5	123	85	126	64	55	5	551	32	72	145	5.13	380.7	0.85	3.071	4.732	6.98	7.88	8.38	509	6.9	36	6.4	56.1	0.8	0.8	5.3	14.5	81.4	14.3	212	8.3	1
2	79	3	2	28.5	102	174	82	16	57	15	7.85	59	32	12	146	13.68	339	1.06	1.197	3	4.6	0.98	6.99	70.8	6.7	21.1	8.7	64.5	4.7	1.1	4.86	14.4	88.8	13.5	220	9.5	1
2	35	3	4	24.1	76.2	114	75	8	73	13	2.86	50	28	10	127	6.84	208.2	0.83	0.835	2.043	3.26	1.28	5.44	37.9	7.7	31.7	7.2	57.6	2.9	0.8	4.36	13.9	94.9	12.9	274	7.4	0
1	33	2	2	35.8	112.2	127	74	27	99	24	4.64	623	30	31	204	6.84	553.2	0.98	1.671	2.819	4.58	3.24	5.55	78.7	12.6	20.9	5.6	71.6	1.6	0.4	5.1	14.7	83.9	13.5	212	10.2	0
2	43	5	4	39.5	114.6	129	84	22	62	15	7.14	145	25	48	166	5.13	333.1	1.16	1.095	4.551	6.21	4.26	5.83	137	6.2	31.5	7.5	57.6	2.8	0.6	4.64	13.3	84.8	13.3	278	7.6	1
1	67	1	1	24.3	85.3	136	73	17	67	17	6.78	207	36	20	169	13.68	356.9	1.24	1.592	3.491	5.46	0.35	5.27	106	4.1	45.4	7.3	46.3	0.4	0.7	4.56	14.9	94.9	12.8	162	9.9	0
2	68	5	3	20	75.6	158	69	20	75	20	4.28	62	36	28	155	6.84	184.4	1.58	1.761	4.215	6.59	0.11	5.88	183	5.1	39.7	7.6	48.4	3.3	1.1	4.42	13.5	91.6	12.3	266	7.6	0
1	23	5	4	38.8	117.6	156	94	39	81	33	4.28	952	30	23	196	13.68	386.6	1.14	1.332	2.845	4.6	5.24	6.27	114	7.9	29.5	7.4	49.2	13.5	0.6	5.17	16.2	89.9	12.7	271	8.2	1
1	71	4	1	20.8	87.4	180	90	44	140	34	6.43	42	48	467	122	5.13	404.5	1.34	1.592	3.439	5.51	0.39	5.5	375	7.9	30.1	10.4	53.7	5.2	0.7	5.34	12.7	74.2	18.2	400	8.2	0
1	33	3	3	22.4	80.4	107	60	17	70	24	6.78	350	24	13	167	8.55	303.3	1.27	0.587	2.276	3.8	0.33	5.33	91.5	6.7	33.2	9.3	53.7	3.2	0.8	4.82	15.5	96.8	12.9	219	9	0
2	39	5	5	31.4	100	130	95	24	74	19	3.93	32	31	35	114	6.84	416.4	0.91	1.614	2.095	3.75	1.18	5.61	3.4	5.4	23	8.7	65.9	2.2	0.3	4.77	8.4	60.1	20.6	233	9	0
1	56	4	1	23.3	76.3	121	69	15	82	23	3.21	493	27	25	203	3.42	339	1.34	0.881	2.017	3.78	1.21	5.88	162	3.1	23.7	7	40.8	27.4	1.3	4.25	11.7	85.9	15.2	180	9.4	0
1	20	1	3	28.8	97.2	116	57	30	49	19	4.64	185	26	15	179	3.42	309.3	0.85	1.626	1.293	2.9	1.69	5.5	101	6	34.9	9.2	52.5	2.8	0.7	4.92	15.3	90.3	12.8	277	8.8	1
1	21	3	3	28.3	104.6	132	78	30	67	28	6.07	264	27	17	175	8.55	410.4	0.96	0.768	2.715	4.03	1.41	5.66	88	5.6	38.4	9.1	43.4	7.5	1.8	5.07	14.6	85.2	12.8	240	7.4	0
1	80	3	4	29.4	111.5	136	75	22	75	26	9.64	184	27	10	173	8.55	368.8	1.09	0.802	2.845	4.29	1.39	6.22	326	4.3	22.2	11.6	63.5	2.1	0.8	4.75	15	94	13.7	156	7.8	0
2	25	3	4	21.2	70.8	113	70	15	32	16	4.64	56	26	15	129	3.42	232	1.68	0.745	1.914	3.93	1.14	5.33	34.2	6.2	34.1	8.2	54.1	2.9	0.8	4.28	13.6	93.3	12.8	270	8.5	0
2	37	3	4	21.8	81.4	104	60	12	51	15	7.85	90	32	6	133	6.84	202.2	1.24	0.835	2.638	4.27	0.82	5.22	5.93	7	24.6	8.6	64	2.3	0.6	4.38	12.4	85	13.8	169	9	0
2	33	4	4	51.1	152	127	104	8	103	11	2.14	145	31	20	171	3.42	267.7	1.4	0.666	4.008	5.72	1.99	5.44	21.8	4.4	36.6	7.9	49.8	4.8	1.1	4.27	12.8	93.3	12.7	314	7.4	0
1	66	5	2	22.8	88.7	159	76	26	56	21	6.78	139	35	73	135	8.55	345	1.37	1.953	4.163	6.44	0.54	8.83	177	6.3	30	7.9	57.9	3.7	0.6	6.35	12.8	65.6	15.9	216	7.4	0
1	20	3	4	21.7	81.2	107	55	16	57	20	5	129	25	10	183	10.26	321.2	1.4	0.26	1.862	3.39	0.98	4.72	104	4.8	35.8	9.6	41.1	12.8	0.8	4.88	15.1	88	13	226	9	0
1	24	2	3	25.7	84	111	63	15	66	19	4.64	209	32	16	167	8.55	333.1	1.01	0.711	3.207	4.55	0.27	5.11	63	3	39.8	6.9	50	2.6	0.8	5	15.7	89.2	13.4	147	8.5	1
2	63	2	2	24.7	91	93	60	10	86	15	6.07	82	29	18	130	5.13	404.5	0.88	2.19	1.474	3.36	0.51	5.55	355	5.7	30.4	8.9	55.3	4.5	1.1	4.27	12.9	91	14.9	251	8.5	0
1	72	3	3	28.5	116.2	146	65	17	91	22	6.07	185	28	16	188	6.84	368.8	1.19	0.982	2.948	4.58	1.71	5.27	171	6.8	19.9	12.8	62.3	4.7	0.4	4.41	14.1	91.8	12.8	277	8.9	0
1	23	3	2	33	117.5	112	63	19	47	19	4.28	159	29	13	221	5.13	333.1	1.45	0.508	2.586	4.27	1.83	5.61	173	8.5	34.7	8.4	54.1	2.3	0.7	4.53	14	90.5	13	290	7.8	0
1	61	2	2	37.6	132	99	72	15	76	11	5.71	72	31	28	131	3.42	279.6	0.75	1.411	2.224	3.62	8.02	6.33	38.1	9.2	17	6.1	75.2	1.2	0.7	4.73	14.1	88.5	13.7	167	8.1	1
2	80	3	3	24.4	90.2	137	55	10	75	11	8.93	39	29	20	121	5.13	469.9	0.85	3.014	3.672	5.9	1.49	6.27	67.1	8.1	36.1	7	53.6	2.9	0.6	4.39	13.1	91.3	13.3	260	9	0
1	55	2	2	31	100	135	80	50	63	28	5	504	27	24	86	10.26	368.8	0.75	1.502	3	4.45	6.5	5.55	637	8.5	30.7	7.6	52.2	8.5	1.2	5.45	15.9	84	13.6	188	8.5	1
1	66	1	4	30.2	108.7	92	57	13	77	15	6.43	57	29	10	124	18.81	273.6	1.45	0.485	2.534	4.22	0.68	5.44	103	7.2	29.5	9.4	58.8	1.5	0.9	5.31	16.4	94.8	13.4	227	10.7	0
1	45	3	2	21.8	83.8	102	58	13	66	22	4.64	344	28	13	168	20.52	416.4	1.24	0.384	1.914	3.34	3.34	5.5	129	5.2	25.5	7.5	64.2	2.3	0.6	4.98	15.8	92	13.4	178	6.8	0
2	48	4	5	26.9	89.9	123	83	13	49	14	3.93	166	30	14	196	6.84	232	1.32	0.79	2.922	4.6	0.79	5.83	97.2	7.9	45.4	10	42.8	1.3	0.6	4.81	13.5	84.9	13.1	272	8.6	0
1	71	3	4	36.8	126.2	117	50	12	69	12	14.28	93	30	15	113	15.39	505.6	1.14	1.479	3.077	4.89	4.01	5.66	157	7.9	10.9	8.1	76	4.4	0.7	4.38	14.5	96.6	14	190	9	1
1	33	3	4	30.1	100.8	122	78	40	45	24	4.64	401	29	30	172	23.94	303.3	1.24	1.084	4.888	6.62	1.28	5.55	386	6	39	7.3	50.5	2.9	0.5	5.36	16.7	93.6	13.4	215	8.1	0
1	59	3	4	31.1	105	129	72	37	90	34	8.57	329	28	56	156	8.55	410.4	1.45	1.389	3.103	5.2	2.16	6.38	63	6.5	36.4	6.2	55	1.8	0.7	5.18	15.6	85.9	13.4	192	8.4	0
1	80	3	2	32.3	114.6	148	69	16	97	15	10.71	116	21	25	178	8.55	517.5	1.24	0.598	1.862	3.39	0.83	7.27	170	3.4	17.2	12.9	67.5	1.9	0.6	3.91	12.1	91.2	14.8	120	7.5	1
2	54	4	4	29.4	82.8	107	54	17	83	30	2.14	88	23	13	562	17.1	273.6	1.86	0.474	1.319	3.39	1.47	4.44	148	3.9	29.4	10.2	58.5	1.5	0.5	3.29	11.4	104.3	17.8	115	8.5	0
1	41	3	3	26.1	93	107	70	18	129	18	3.93	72	26	23	126	11.97	345	1.19	0.373	2.87	4.24	1.15	6.11	156	7.9	34.1	9.4	49.3	6.3	1	5.06	15.5	91	12.9	253	7.7	0
2	23	3	2	30.8	98.2	97	62	9	90	10	3.21	36	28	9	136	1.71	333.1	1.09	0.903	2.069	3.57	1.94	5.61	102	14.5	17.7	4.3	74.9	2.3	0.9	4.48	13.9	92	12.3	367	7.7	0
2	32	4	5	24.5	89.5	110	62	21	50	19	4.64	134	34	23	165	3.42	249.8	1.55	0.44	2.845	4.6	1.7	5.27	154	3.8	51	6.9	37	4.1	1.2	4.66	12.5	84.2	14.3	227	8.5	0
1	57	5	5	27.3	98.7	100	66	14	66	14	3.57	96	35	14	111	6.84	410.4	1.11	1.366	3.879	5.61	5.75	6.49	87.6	5.1	35.8	7.1	53.7	3	0.5	5.05	13.8	82.3	14.3	199	7.9	1
2	28	1	4	24.1	94.3	107	75	9	57	12	6.07	66	28	12	150	6.84	273.6	1.22	0.869	2.638	4.24	0.74	6.27	15.4	6.7	26.6	7	64	1.6	0.9	4.65	13.6	88	13.7	146	10.9	0
2	62	4	3	43.2	110.3	145	79	24	103	26	7.85	112	34	15	227	8.55	220.1	2.07	0.395	1.577	3.83	0.95	5.44	420	5	38.3	7.9	52.4	0.9	0.6	4.6	13.8	91.9	13.3	224	7.4	1
2	24	3	4	32	102.3	111	73	17	60	15	3.93	156	36	18	205	3.42	303.3	1.32	1.197	3.698	5.56	5.71	5.88	47.1	6.1	29.4	9.4	56.1	4.5	0.7	4.84	13.3	83.6	13.7	267	8.7	0
1	57	4	3	34	122.1	159	98	25	74	15	4.64	177	27	23	205	6.84	303.3	1.94	0.485	3.569	5.74	0.63	6.99	90.8	14.1	7	6.3	85.8	0.6	0.4	4.79	15	90.9	14.1	265	7.4	1
2	26	3	4	20.7	77.1	106	61	16	77	20	5.36	192	30	13	144	11.97	279.6	1.16	0.666	1.707	3.18	1.16	5.5	37	6.8	22.3	7.2	66.2	3.6	0.8	4.77	14.2	88.2	13	238	8.5	0
1	51	3	3	32.3	119	131	93	32	75	19	6.07	127	33	25	160	11.97	350.9	0.98	1.389	3.414	5.04	2.2	6.22	296	9.8	17.3	8.1	71.9	1.8	1	6.02	16.7	86.5	13.9	217	8.8	1
2	27	4	4	40.8	123	109	78	20	83	22	5.36	237	33	18	241	5.13	190.3	1.29	0.79	5.275	6.93	4.96	4.83	61.6	8.5	28.6	10.5	58.6	1.9	0.6	5.25	13.4	79.3	14.8	342	8.8	0
1	52	5	5	28	104	112	62	24	103	20	2.86	118	29	15	171	10.26	374.7	1.06	0.813	3.569	4.99	0.56	5.83	19.1	6.6	39.6	9.8	46.7	3.5	0.5	5.2	14.2	82	13	279	8.6	0
1	45	5	2	48.5	129.3	123	71	13	147	9	4.28	49	31	50	116	10.26	261.7	0.75	2.811	1.345	3.39	6.84	16.2	84.9	13.8	25.8	7.2	64.5	1.7	0.9	5.78	16.1	83.3	14.2	189	10.9	1
2	70	4	1	24.2	94.4	173	68	10	50	16	2.14	92	29	16	141	6.84	267.7	1.45	0.869	3.103	4.94	1.14	7.16	224	3.8	36.4	10.4	51.3	1.5	0.5	4.37	13.6	90.2	12.9	135	8.9	0
2	61	3	4	43.2	131.9	147	96	31	101	24	4.64	281	30	26	218	8.55	475.8	0.96	1.377	2.327	3.9	8.12	7.83	102	7.3	29.3	6.6	56.9	6.7	0.6	4.65	14.7	91.2	13.3	216	6.8	1
2	35	3	4	35.9	117	107	75	13	85	16	5.36	123	34	17	126	6.84	368.8	1.63	1.005	2.664	4.76	14.18	5.27	64	9.4	31	6.8	59.1	2.7	0.5	4.85	14	86.4	13.6	327	8.8	1
1	77	3	4	32.2	114.3	140	72	21	57	18	7.14	115	29	24	126	17.1	339	1.19	1.784	2.146	4.16	2.49	7.22	413	7.3	17.2	7.7	74	0.2	1	5.35	15.5	85.2	13.9	146	8	1
2	53	2	3	29.6	92.7	108	68	20	90	17	5	57	38	31	126	6.84	285.5	1.53	1.456	2.922	5.12	30.87	6.88	28.1	8.6	18.8	5.9	72.3	2	1.1	4.46	12.2	86.3	15.3	371	7.5	0
2	64	5	4	29.7	89.5	148	80	49	100	27	6.43	130	31	89	194	8.55	404.5	1.11	1.547	2.431	4.24	1.15	6.66	192	7.3	32.1	8.4	56	2.4	1.2	4.81	14.8	88.2	12.6	194	8.7	1
1	46	1	4	33.8	114.1	117	85	25	169	12	2.86	33	28	56	122	10.26	232	1.09	1.423	5.069	6.8	3.19	17.8	270	6.5	23.3	7.9	65	3.2	0.7	6.6	18.4	83.1	13.7	188	9.8	1
2	58	4	4	41.1	128.5	145	96	20	120	16	3.57	131	38	37	163	6.84	309.3	1.19	0.711	2.25	3.78	10.99	5.83	72.6	5.5	41.3	5.9	50.4	2.2	0.3	5.31	14.1	81	14.8	264	8.7	0
1	67	3	5	31.5	109.7	139	69	17	66	21	6.07	184	34	22	159	8.55	410.4	1.34	1.344	2.405	4.37	1.97	5.22	98.2	7.8	22.8	10	62.6	3.9	0.9	4.72	15.3	96.4	12.9	183	10.8	0
2	48	4	3	47.8	137.1	143	91	18	64	13	4.28	151	29	16	125	8.55	226	1.29	1.118	3.077	4.89	4.15	5.77	198	4.8	53.4	11.4	34.5	0	0.8	4.53	13.7	91.1	14.4	388	6.4	1
2	42	4	4	26.8	85.6	116	70	11	31	25	3.21	1032	34	12	158	8.55	255.8	1.34	0.711	2.922	4.6	0.64	4.83	61.6	4.3	33.9	10.5	53.7	0.8	1.2	4.2	12.1	87	13.3	161	8.2	0
2	47	1	4	40.6	123.8	141	92	13	79	14	2.5	98	32	29	163	10.26	220.1	1.24	1.332	3.569	5.43	3.16	6.55	14.5	8.8	29.4	6.2	61.5	2.2	0.8	4.59	12.8	85.5	15.6	301	8.4	1
1	64	3	4	20.4	85.4	116	73	10	95	12	5.36	53	34	19	130	3.42	273.6	1.01	1.411	3.362	5.02	4.39	5.77	166	11.2	28.1	5.5	63.3	2	1.3	5.29	15.7	89	12.4	270	7.9	0
2	38	1	4	29.3	94.5	108	65	11	79	13	4.64	90	36	11	139	3.42	220.1	1.19	1.355	2.25	4.06	1.06	4.83	6.99	9.4	24.3	8.3	65.1	1.5	0.9	3.88	9.5	76.5	17.6	346	7.5	0
1	53	5	3	18.6	76.1	118	77	27	81	30	3.93	103	33	40	148	15.39	267.7	1.78	1.152	3.103	5.4	3.25	5.05	254	4.9	27.3	10.2	59.6	1.9	1.1	4.62	15.6	98.5	14.3	229	8.7	0
2	26	4	3	42.6	117.2	104	63	10	60	13	4.28	120	30	14	113	8.55	309.3	1.27	0.914	1.94	3.62	0.76	5.83	77	4.6	52.6	7.2	36.9	2.8	0.5	5.07	14.2	85.2	14.9	225	8.3	0
2	28	3	5	34.5	108.9	99	68	15	96	15	3.93	101	32	23	157	6.84	380.7	1.06	3.613	3.31	6.03	2.57	6.11	122	9	38.5	5.3	54.1	1.3	0.9	5.18	14.1	82.3	14.3	334	7.4	0
1	47	5	4	25	90.9	116	73	21	79	17	5.71	152	27	21	120	11.97	493.7	1.09	1.434	3.905	5.64	0.65	5.88	650	6.2	37.6	7.7	47.9	5.8	1.1	4.94	15	91.3	13.4	163	10	0
1	51	3	3	24.7	96	132	81	15	145	13	3.21	61	37	65	143	3.42	220.1	1.06	2.066	3.284	5.3	0.92	25	296	6.9	37.6	7.9	52	2.1	0.5	4.77	15.1	94.7	13.7	223	7	0
1	60	3	4	24.8	94.7	129	68	20	51	16	8.21	230	27	16	193	22.23	339	2.77	0.373	1.81	4.76	0.84	5.77	112	5.3	31	10.2	52.3	6	0.7	4.94	15.2	91.3	12.8	219	7.8	0
1	80	3	4	29.5	103.6	103	48	22	70	20	7.14	78	29	17	226	13.68	339	1.06	0.666	2.586	3.96	0.6	7.22	49.4	6	23.7	10.2	62.5	3.3	0.4	5.17	15.9	89.7	13.5	164	8.8	0
1	33	5	5	32.3	96.3	127	73	41	44	26	5.71	325	32	24	138	8.55	446.1	1.06	3.974	3.336	6.21	0.28	5.72	462	7.7	34.7	7.8	54.2	3	0.4	5.57	15.2	83.9	13.7	248	8.7	1
1	69	3	3	24.3	95	129	73	18	60	22	8.57	160	28	11	148	5.13	350.9	1.01	0.508	2.146	3.39	2.73	6.94	16.6	6.4	20	11.2	65.3	2.9	0.7	4.01	11.6	88.8	15.6	455	7.8	0
1	79	3	5	27.5	105.4	155	78	10	105	20	3.93	154	29	30	209	13.68	315.2	2.04	0.621	2.043	4.37	1.98	6.16	209	7	25.1	8.5	65.8	0.3	0.4	5	16.2	94.9	13.6	279	8.8	0
2	60	4	3	40.6	121.4	112	79	15	123	18	7.14	105	32	33	169	6.84	452	0.85	1.377	2.095	3.57	9.99	5.38	69.1	10.6	15.6	6.2	73.2	4.2	0.9	4.35	13.1	88.9	13.5	277	7.1	0
1	65	4	3	25	88.5	130	80	11	96	18	6.07	121	48	21	146	8.55	368.8	1.14	0.677	1.707	3.15	10.45	5.55	41	9.1	30.1	8.5	55.1	4.6	1.8	5.42	15	84.2	15.1	393	8.5	0
2	56	4	5	47.6	127	102	73	31	67	24	4.64	108	36	78	178	6.84	368.8	1.34	0.903	4.163	5.92	2.74	8.44	309	5.7	30.4	14.2	53.1	1.5	0.8	5.12	13.9	83.9	14.8	285	8.2	1
2	33	5	5	27.4	100.7	90	58	12	48	15	3.21	65	35	12	148	3.42	285.5	1.29	1.084	3.129	4.91	7.64	5.22	102	6.5	37.4	7.2	53.5	1.7	0.3	4.68	12.5	81.8	13.3	264	8.1	0
1	68	4	5	25	89.5	160	72	27	79	31	6.43	275	35	15	185	8.55	279.6	1.42	0.621	2.922	4.63	2.46	7.33	57.6	4.2	28.3	9.1	51.9	9.9	0.9	5.62	13.9	77.8	15.8	200	8.1	1
2	25	4	4	32.5	105.6	97	68	7	90	14	5.36	54	34	19	127	6.84	380.7	1.09	0.644	1.784	3.15	9.15	5.72	41.7	5.9	40.8	5.9	50.7	1.9	0.9	4.3	13.2	89.5	12.7	276	9.4	0
1	78	4	3	27.4	104.7	148	70	19	62	22	6.78	271	31	33	213	13.68	279.6	1.4	0.485	4.396	6.03	3.88	6.05	117	5	15.1	8.2	75.9	0.4	0.4	4.12	13.6	96.6	12.3	193	8	1
2	78	5	5	24.4	92.1	158	80	25	72	25	6.43	356	26	14	216	11.97	333.1	1.4	2.597	4.81	7.4	0.65	5.55	34	4.5	16.5	8.4	69.9	3.8	1.5	4.43	14.6	100.9	13	239	8	0
1	42	3	4	23.9	86.8	112	65	18	71	16	5.71	81	31	24	111	6.84	327.1	1.37	0.982	4.37	6.18	1.2	5.33	148	7.8	25.9	7.4	64.3	1.9	0.7	4.92	15.6	92.7	13.6	286	7.8	0
1	39	2	5	32.2	106.7	121	75	27	73	24	3.21	208	27	17	175	6.84	315.2	1.29	0.745	3.776	5.4	3.03	5.61	115	9.5	20.4	5.7	70.9	2.3	0.8	4.69	15.8	96.2	13.5	246	6.9	0
2	41	5	3	29.2	90.1	112	57	20	92	26	4.28	400	29	13	173	10.26	446.1	1.27	2.473	4.086	6.49	1.74	6	108	6.5	31.9	6.3	59.2	2	0.7	5.03	13.9	82.6	13.4	153	11.8	0
1	68	4	5	37.9	125.6	125	68	17	45	15	5.71	344	30	29	177	8.55	297.4	1.27	0.892	2.146	3.83	0.8	8.38	232	11.2	23.3	8	68.2	0.1	0.5	3.92	13.2	97.5	13.3	316	7.8	1
2	54	2	4	27.5	93.1	123	73	26	87	17	3.57	96	25	29	135	6.84	208.2	1.09	1.445	1.319	3.08	0.61	6.94	116	5.9	36	8.4	51.1	3.6	0.9	4.39	13.5	86.1	13.1	257	8.3	1
2	33	3	5	24	86.2	90	58	12	77	17	3.93	54	32	6	121	6.84	297.4	2.17	0.474	2.431	4.81	2	4.88	28	6.4	42	8.7	47.8	1	0.7	4.68	13.9	88.2	13.4	335	7.4	0
2	44	5	4	30.9	89.4	100	59	7	43	13	4.28	47	28	13	133	5.13	267.7	2.2	0.734	3.569	6.1	3.44	5.72	31.3	6.2	21.9	6.5	69.6	1.6	0.5	4.19	12.9	92.5	12.9	398	7.4	0
2	62	1	1	33.3	109	126	72	16	94	18	3.93	69	28	31	122	6.84	226	0.78	1.671	1.681	3.23	2.39	6.27	45.8	7.2	19	6.3	70.8	3.3	0.8	4.25	12.9	88.6	13.8	181	8.8	0
2	46	1	4	30.3	93.5	129	98	14	102	12	3.93	67	30	13	160	18.81	261.7	2.22	0.779	3.672	6.26	0.55	4.88	65.1	9.8	22.6	7.3	67.3	2.2	0.7	4.56	13.9	89.3	13.1	361	7.3	0
1	41	1	3	33.7	116.5	125	92	20	98	23	5	182	25	24	170	15.39	303.3	0.91	1.479	2.664	4.24	3.18	5.66	200	6.6	28.9	4.9	63.3	2.3	0.7	5.32	14.6	82.3	14	274	7.9	1
2	65	3	4	23.5	86.5	111	63	22	38	24	7.14	77	26	14	182	6.84	315.2	1.68	1.569	2.767	5.17	1.06	6.05	61.1	6.6	28.4	7.4	61.1	2.7	0.5	5.09	15.3	88.6	13	209	8.8	0
2	54	3	3	41.7	121.6	157	87	22	88	17	3.93	142	30	29	171	6.84	446.1	1.47	1.185	2.146	4.16	6.08	6.22	996	9.7	21.5	8.3	64.2	5.3	0.9	4.66	14.4	91.1	13.2	443	7.3	0
1	46	3	4	42.2	137.2	115	80	46	53	24	4.28	148	30	25	140	6.84	291.5	1.09	0.598	2.095	3.47	1.75	9.88	199	8.3	37	7.6	52.1	2.7	0.7	5.37	15.1	84.6	13.4	318	8.3	1
2	46	4	4	46.4	127.6	118	60	11	90	15	2.5	139	36	14	166	5.13	285.5	1.81	0.452	2.379	4.4	3.33	5.11	10.2	8.8	33.7	9.3	52	4.6	0.6	4.01	11.3	87.5	18.9	319	8	0
2	55	1	1	31.7	102.6	137	80	27	131	20	4.64	83	31	29	143	6.84	285.5	1.09	1.75	2.302	4.19	1.86	6.11	33.1	6.4	39.3	9.5	48	2.9	0.5	4.59	13.8	88.5	13.4	186	8.3	0
2	66	4	2	29.9	99.9	202	81	16	58	17	4.28	173	44	17	158	8.55	273.6	1.86	0.542	1.991	4.11	1.18	5.88	57.8	7.4	21.7	9.6	60.9	7.3	0.6	4.96	13	78.5	17.1	216	9.3	0
1	38	3	4	36.1	122	143	100	47	84	27	4.28	70	29	72	134	5.13	380.7	0.88	3.037	1.94	4.22	3.7	5.05	553	9	29.4	6.9	58.8	4	1	5.46	17.4	91.8	13.3	159	8.5	1
2	62	3	2	32.2	106	97	69	10	84	12	5.71	44	45	17	145	5.13	202.2	1.03	1.14	3.414	4.97	63.32	5.38	358	8	16.3	7.6	73	2.6	0.6	4.08	12	87.1	12.7	247	8.7	0
2	61	5	4	33.4	103.1	131	84	12	72	17	5.71	86	35	17	155	6.84	291.5	2.12	0.531	3.879	6.23	6.19	6.05	52.2	5.7	48.7	7.9	37.7	4.5	1.4	4.71	12.9	80.7	14.7	174	8.7	0
2	77	4	4	26.2	94.2	125	68	8	65	19	4.28	105	38	38	195	8.55	243.9	1.53	1.152	3.517	5.56	6.67	5.83	63.3	5.4	35.3	8.8	52	3	1	4.39	13.5	89.6	13.1	206	9.3	0
1	31	3	4	29.4	101.5	117	59	15	70	17	4.64	71	30	8	129	10.26	410.4	1.19	0.463	2.431	3.83	2.17	5	162	8.7	28.2	7.3	62.6	1.6	0.5	5.01	15.7	90.9	13.2	209	8.5	0
2	44	5	2	24.5	79.5	107	70	14	63	18	5	55	34	36	122	23.94	232	1.4	1.321	4.189	6.18	1.53	5.77	116	8.8	27.7	7.6	63.5	1.1	0.3	4.31	13.8	95.2	13	299	6.8	0
2	55	5	5	28.9	104.3	112	67	17	97	23	4.28	204	37	49	145	11.97	249.8	1.66	0.847	3.284	5.33	3.21	5.11	70.2	6	42.7	6.7	48.4	1.3	1	5.18	15.3	86.2	12.7	229	9.6	0
2	57	1	4	33.3	108.8	121	71	35	110	29	3.93	132	36	44	163	3.42	243.9	0.85	1.998	3.233	4.99	11.56	10.3	80.7	7.8	29.5	5.9	61.7	2.1	0.9	4.54	14.3	91.6	13	282	7.6	1
1	75	3	4	29.3	108.4	112	70	16	104	18	4.28	59	31	31	147	11.97	321.2	1.27	1.795	3.62	5.72	2.62	5.27	112	8	27.4	7.4	61.7	2.4	1.2	5.31	16.2	90.1	13.5	276	7.6	0
1	59	2	4	36.9	126.8	169	90	19	87	25	4.64	287	35	21	160	11.97	422.3	1.11	1.027	3.388	4.97	4.59	5.38	158	8	32.7	5.9	59.5	1.2	0.8	4.59	14.5	94.3	13.3	223	8.5	0
1	46	5	5	23.9	75.4	129	76	24	78	24	7.85	274	28	17	138	10.26	380.7	1.99	0.519	4.5	6.72	0.31	5.61	389	5.3	21.1	6.3	70.4	1.6	0.8	4.79	15.1	95.2	13.8	193	9	0
2	58	4	5	35.1	118.4	149	77	16	66	18	3.57	135	28	23	215	5.13	202.2	1.09	0.734	2.017	3.44	0.95	6.94	208	10.4	24.2	5.7	67	2.4	0.8	4.16	12.2	87.7	13.5	388	7.7	0
2	47	3	3	37.6	112.8	114	67	15	84	15	8.57	31	35	19	158	10.26	404.5	1.47	1.095	3.181	5.15	8.71	6.49	100	8.2	21.3	7.8	68.3	2.1	0.6	4.92	14.6	87	12.7	323	7.7	0
1	70	3	1	27.9	108.2	121	76	15	72	17	5.36	142	26	21	152	10.26	249.8	1.01	1.298	2.715	4.32	0.62	5.77	184	8.4	25.3	8.4	62.9	2.9	0.6	5.18	16	91.5	14.3	215	8.2	0
1	32	4	2	22.6	83.3	125	83	20	71	18	4.64	191	30	30	143	3.42	404.5	1.42	1.061	2.069	3.98	1.16	5.55	136	7.2	33.8	7.4	54.6	3.4	0.9	5.06	15.3	87.6	12.6	233	7.9	0
2	53	5	5	28.2	102.8	121	78	11	80	15	3.21	133	37	15	158	5.13	243.9	1.4	0.621	2.638	4.32	12.34	5	108	7.4	23.6	10.3	62.6	3.1	0.6	5.96	12.9	68.4	15.4	216	9.8	0
2	60	2	1	35.1	102.1	137	56	19	67	20	4.64	63	24	53	166	10.26	315.2	1.06	0.677	1.758	3.13	6.63	7.33	130	6.8	18.3	9.3	71.3	0.7	0.5	4.55	14.5	93.6	13.9	190	8.1	1
2	47	5	4	29.6	94.5	104	69	15	57	16	5.36	68	36	9	167	3.42	303.3	1.71	0.587	2.845	4.81	3.01	5.61	45.3	8.9	25.4	6.3	65.7	2.4	0.4	4.12	12.7	91.7	12.9	214	10.2	0
2	67	2	1	34.3	116.7	113	82	13	119	13	8.93	68	32	11	167	8.55	315.2	1.09	1.694	4.526	6.39	9.94	6.88	215	6.6	39.8	8	48.3	2.9	1.1	5.12	15.1	87.8	14	132	11.9	0
2	64	5	3	30.9	109.1	126	68	14	69	14	5.71	75	29	28	125	3.42	315.2	1.6	0.982	2.819	4.86	3.05	6.16	59	6.7	36.3	7.4	53.7	1.7	1.1	4	12.5	94.1	13.8	276	8.7	1
2	38	2	2	26.4	93.5	105	62	10	75	11	4.64	90	33	13	140	3.42	237.9	1.16	1.095	2.948	4.6	1.71	6.05	41	7.6	29.5	6.2	63	1	0.5	4.15	12.5	90.8	13.4	322	7.3	1
1	68	3	5	37	119.4	129	72	21	77	18	8.21	77	28	19	133	6.84	541.3	0.93	1.773	1.345	3.08	0.9	8.66	129	9.4	14.3	7.6	71.3	6	0.9	4.68	14	92.1	14	186	10.5	0
1	45	4	3	22	77.5	145	109	13	57	17	5	225	30	18	145	5.13	267.7	1.63	0.519	2.069	3.93	0.69	4.94	101	6.2	44	6	46.9	2.7	0.5	4.71	14.6	91.3	13.1	272	7.5	0
1	80	2	5	28.7	109.8	119	55	19	52	23	10.71	170	26	10	201	15.39	243.9	2.09	0.531	2.224	4.55	1.31	5.66	65.8	5.6	19.2	9	69.4	1.6	0.9	4.31	13.3	91.8	14.6	191	7.7	0
2	40	4	5	38.1	116.8	113	72	11	80	12	3.21	97	35	31	137	5.13	285.5	1.37	0.666	3.75	5.43	6.66	6.22	44.3	6.7	36.3	6.4	54.3	2.3	0.8	4.55	13.1	85.3	14.9	269	8.2	0
2	24	4	3	47.4	114	86	60	8	80	13	3.93	65	43	14	137	3.42	327.1	1.42	1.095	3.362	5.28	12.31	6.49	31.1	4.4	29.3	7.7	52.7	10.1	0.4	4.74	11.9	77.6	16.1	215	9.1	1
2	37	1	1	67	178	108	73	34	71	26	5.36	65	36	43	155	10.26	350.9	1.14	0.914	2.405	3.96	10.06	7.55	79.5	7.6	27.1	6.4	64	1.9	0.7	4.71	13.9	87.6	13.8	277	8.2	1
2	21	5	4	21.3	67.3	105	63	13	52	21	7.5	139	27	9	155	13.68	285.5	2.2	0.395	2.224	4.6	0.97	4.94	71.7	3.3	42.4	8	45.5	3.5	0.7	4.88	14.8	89.9	12.3	188	8.8	0
2	67	4	3	29.6	95.2	119	61	12	82	14	6.43	99	30	18	178	5.13	184.4	1.99	0.61	5.224	7.5	0.88	7.22	110	4.2	39.2	9.9	49.4	0.5	1	4.35	12.9	91.6	14	254	8.5	0
2	26	3	4	65.3	169.5	107	81	32	105	24	3.93	70	35	23	155	11.97	463.9	1.45	1.073	2.974	4.91	32.11	5.66	128	8.1	24.3	7.7	65.6	1.9	0.7	4.56	14.3	93.3	13.7	295	8.8	1
2	61	4	3	31.9	124.2	156	101	17	155	18	7.14	81	40	48	180	5.13	350.9	1.24	0.677	2.25	3.8	5.84	5.11	74.7	6	27.6	9.2	60	2.8	0.6	4.19	11.8	86.5	14.1	288	7.4	0
2	32	4	3	31.4	97.3	103	72	11	69	14	4.64	120	33	12	132	15.39	130.9	1.47	0.294	2.095	3.7	2.37	5.72	87.2	7.2	30.2	9.8	59	0.8	0.3	4.2	13.2	92.6	12.8	229	7.9	0
2	30	2	4	28.1	97.8	93	57	15	76	20	3.57	123	31	23	114	6.84	285.5	1.45	0.598	2.276	4.01	2.96	5.33	27.6	4.2	52.6	4.1	40.1	2.6	0.8	4.8	13.9	87.9	13.2	173	9.3	0
2	55	2	5	26	93.1	91	52	17	92	19	5	81	23	11	124	5.13	226	1.71	1.005	5.094	7.27	1.08	5.27	42.9	4	36.5	6.5	55.7	0.7	0.8	5.01	13.6	84.1	13.8	226	9.1	0
1	63	5	5	26.6	91.5	122	81	28	102	27	6.07	182	28	45	163	6.84	303.3	1.66	1.106	2.172	4.34	0.53	7.44	779	5.5	46.5	10.5	41.6	0.7	0.8	3.81	14.6	111.2	14.8	71	8.1	1
1	66	3	2	26.8	103.7	146	95	15	110	25	2.5	207	35	27	189	10.26	345	1.42	1.298	4.758	6.78	11.81	5.33	18.8	4.3	24	10.4	56	8.6	1.2	4.46	13.3	93.6	14.5	260	6.4	0
1	22	1	4	41.2	124.6	119	80	39	129	26	3.57	113	31	36	164	8.55	327.1	1.4	0.937	3.595	5.43	11.14	5.94	259	9.6	33	10.9	54.3	1.5	0.4	5.09	14.6	84.2	13.5	222	9.7	1
1	46	5	4	35.3	120.1	122	83	50	66	42	6.43	151	26	46	421	30.78	404.5	0.85	3.037	2.327	4.58	2.03	12.3	215	7.2	16.5	7.5	73.3	2.1	0.7	5.18	16.9	92.8	13	217	9.8	1
2	51	4	4	25.6	88.6	111	66	9	49	16	4.64	226	35	10	157	5.13	237.9	1.84	0.745	3.103	5.28	1.75	5.22	6.4	6.2	27.7	12.6	57.6	1.4	0.8	3.95	10	79.8	16.5	252	8.3	0
2	60	4	4	34.7	111.2	137	92	11	126	12	7.14	63	34	20	156	5.13	452	0.83	1.592	1.965	3.52	5.66	5.83	189	12.1	34.8	5.1	54.4	4.7	1.1	4.68	14	89	14.2	341	7.9	0
2	45	4	3	49.8	136.4	130	91	19	106	16	5.71	37	40	91	131	1.71	416.4	1.4	1.174	3.724	5.66	12.06	8.05	19.2	8.8	24.5	7.7	64.2	2.7	1.1	5.2	14.7	85.9	14.8	290	8.7	1
2	51	2	1	27.7	92.6	118	66	19	89	16	4.64	123	31	20	138	11.97	196.3	1.14	1.231	2.922	4.63	5.2	6.16	122	8.3	28.7	5	65.4	0.5	0.5	5.41	14.8	84.3	12.9	214	9.3	0
2	60	3	4	23.8	89.7	105	61	19	123	28	6.07	234	25	16	165	3.42	291.5	2.02	0.61	2.457	4.76	0.41	5.61	42.7	4.8	37.9	7.2	53.1	1.2	0.7	4.23	12.3	88.7	13.7	211	7	0
1	67	3	3	34.5	124	114	61	15	58	17	7.5	106	25	14	141	5.13	392.6	1.37	2.45	0.621	3.1	3.97	7.55	146	9.1	35.1	7	55.5	2	0.5	4.58	14.9	96.4	13.1	269	8	0
2	27	5	4	31	98	144	96	29	99	46	3.57	254	34	50	236	6.84	446.1	0.96	2.066	2.974	4.89	4.25	6.49	97.6	8.9	31.2	6.8	55.5	5.4	1.3	4.77	14.4	84.4	13	273	7.2	1
2	52	4	3	46.6	132.2	112	79	18	73	15	5	105	33	13	199	6.84	279.6	1.24	0.858	3.258	4.89	7.85	5.88	155	5.6	32.7	10.7	49.7	6.6	0.4	4.41	12.3	86.9	14.3	306	7.1	1
2	68	4	3	31.5	112.1	136	78	18	64	19	6.07	263	24	22	117	3.42	297.4	1.06	1.061	2.327	3.88	0.95	6.22	71.3	5.6	37.8	7.6	50.2	3.5	1	4.05	12.1	89.9	13.3	338	6.6	1
2	64	5	1	21	77	160	78	15	62	18	3.57	76	29	44	129	15.39	226	1.4	0.768	3.931	5.69	0.86	5.88	385	5.7	47.1	5.6	43.8	2.7	0.9	4.39	12.9	89.8	13.8	192	9	0
1	40	1	2	34.3	109.6	146	92	67	98	36	4.28	81	33	25	169	6.84	232	1.09	0.621	2.508	3.88	2.65	9.6	572	6.7	31.7	9.6	57.1	1.3	0.5	5.03	16.2	95.1	12.8	244	6.8	0
2	25	2	1	28.5	89	107	64	19	121	16	5	83	31	19	164	3.42	267.7	1.27	1.231	3.646	5.48	0.35	5.72	32.2	6.1	38.3	5.8	51.3	3.8	0.9	4.88	14.2	87.4	14.4	247	8.3	0
2	74	4	3	39.8	117.1	140	71	6	132	10	4.28	61	30	20	203	8.55	380.7	1.66	0.677	1.681	3.65	1.18	5.61	23.2	5.7	18.1	9.2	70.2	1.4	1.2	4.66	14.5	95	16.9	222	8.3	1
2	71	3	2	21	73.8	128	55	9	115	14	5.36	53	30	17	160	3.42	279.6	1.99	0.655	2.224	4.53	0.18	6.05	19.6	8.5	28.2	8.9	62.4	0.3	0.4	4.66	14.2	89.9	15	337	7.9	0
2	61	1	1	28.5	104.4	144	82	10	73	14	3.93	54	29	13	173	6.84	303.3	1.4	0.982	2.327	4.16	1.16	4.94	62.9	4.7	37.5	5.9	53.6	2.5	0.7	5.04	13.7	81.7	13.8	168	9.1	0
2	46	5	1	25.2	76.5	95	65	15	47	16	4.64	50	35	11	119	6.84	237.9	1.68	0.881	3.026	5.12	0.26	5.38	696	6.4	40.5	4.6	51.3	3.1	0.7	5.28	12	70.6	14.5	195	9.5	0
2	53	3	4	30.2	103.4	165	118	109	186	60	5.71	52	37	118	168	6.84	267.7	1.34	0.982	5.353	7.14	7.85	6.16	478	8	16.7	7.7	68.9	5.8	1	4.14	12.2	88.4	12.7	322	8	0
1	33	3	5	39.5	123.5	129	86	16	65	19	3.57	128	28	28	132	5.13	422.3	1.06	1.603	3.258	5.04	1.34	6.16	172	6.3	47	7.2	43.4	1.9	0.5	5.19	15.6	89.6	12.7	263	8.5	1
1	43	5	4	25.7	92.7	108	77	33	80	19	5	94	27	12	108	5.13	398.5	1.4	0.768	2.095	3.85	0.22	6.49	236	6.6	33.1	5.8	58.2	2.1	0.9	5.24	16.5	92.7	12.3	210	7.7	0
2	42	4	4	38.5	118.2	126	77	11	60	14	4.28	93	41	17	176	6.84	303.3	1.34	0.576	3.155	4.76	15.3	5.27	33.2	8.3	29.7	9.3	58.7	1.5	0.9	4.21	12.4	87.2	13.7	393	6.9	0
2	77	4	4	33.4	102	140	76	10	73	13	6.43	73	23	15	132	5.13	309.3	0.91	0.869	0.983	2.28	2.24	6.05	368	5.1	36.2	7	53.9	1.9	1.1	4.08	12.3	91.8	12.8	187	8.5	1
1	61	1	2	34.8	115.5	134	83	15	66	12	7.14	154	29	19	150	29.07	356.9	1.03	1.75	0.776	2.61	3.73	11.7	83.9	8.3	27	7.7	62.5	2.1	0.8	5.24	15.1	86.9	13.8	262	7.7	1
1	65	3	4	17.5	74.5	113	74	6	68	24	6.07	54	47	28	139	5.13	285.5	1.5	1.185	2.845	4.89	9.04	5.05	12.8	12.1	27.5	5.3	63.7	2.3	1.3	4.13	10.2	78.1	17	429	7	0
2	54	3	5	27.2	88.2	134	95	14	66	15	5	131	30	17	179	6.84	202.2	2.02	0.655	2.715	5.04	1.61	4.94	39	6.1	21	6.4	68.2	3.9	0.7	4.93	14.5	86.4	12.7	180	9.4	0
2	58	3	2	24.1	90.7	112	77	15	126	25	3.57	99	33	61	211	6.84	172.5	1.78	0.745	3.724	5.84	2.49	5.66	63	6	35.1	8.5	47.8	7.1	1.6	4.73	14.3	90.1	13.2	324	7.6	0
1	33	4	4	44.3	141.7	124	94	28	81	26	5	500	37	28	172	10.26	452	1.01	0.632	3.31	4.6	7.51	5.72	350	3.7	39.5	9.8	47.6	2.1	1.1	4.84	13.7	86.2	12.8	261	7.5	0
2	37	3	4	40.5	125.7	107	75	10	94	18	3.21	93	35	32	134	17.1	523.4	0.88	2.552	1.552	3.59	25.56	5.83	64.4	8.9	19.3	4.6	74.7	1	0.5	4.66	14.3	90.8	13.3	308	7.7	1
2	64	1	2	32.4	96.5	126	68	11	80	13	3.57	58	32	22	126	5.13	321.2	1.24	2.19	1.991	4.24	2.87	5.27	195	7.3	39.8	7.3	50.2	2.2	0.6	4.46	13.4	89.4	13.9	283	7.9	1
1	29	5	4	24.4	89.7	102	63	34	98	23	3.57	309	28	20	149	11.97	434.2	1.14	1.535	2.353	4.19	2.48	5.83	198	5.1	32.5	7.4	54.6	4.2	1.5	4.92	14.1	86.4	13.9	225	8.3	0
1	67	2	1	29.8	103.3	151	81	32	66	22	4.28	109	32	98	160	6.84	380.7	1.32	1.569	3.103	5.15	1.28	6.38	56.6	6	33.8	10.3	53.2	2.7	0.2	5.02	15.2	90.1	13.3	273	6.9	1
2	24	3	3	20.3	78.6	91	64	9	53	17	4.28	78	32	10	165	8.55	178.4	1.29	0.723	1.707	3.34	0.34	4.66	71	6.4	35.7	7.9	52.8	2.4	1.3	4.65	13.4	87.4	13.6	232	8.7	0
1	61	4	5	27.5	101.6	155	82	16	92	13	6.78	111	32	21	161	6.84	434.2	1.06	1.547	3.051	4.81	2.45	8.49	34.8	5.9	25.6	9	60.3	4.5	0.7	4.91	13.6	84.4	15	254	7.3	1
1	26	5	5	24.3	88.7	123	70	66	89	34	2.86	161	32	26	174	5.13	345	1.19	2.145	3.181	5.35	1.07	6.38	110	8.6	47.5	9.2	40.5	2.4	0.6	5.8	13.2	72.3	15.2	304	8.4	1
2	24	3	4	19.8	73	100	72	10	53	17	4.28	107	31	11	126	5.13	232	1.94	0.813	2.56	4.86	1.24	5.38	30.7	6.8	33.7	5.1	54.4	6.5	0.4	4.76	14.5	87.8	12.3	247	7.9	0
1	71	3	3	37.7	126.2	121	69	27	64	21	5.71	284	33	39	179	6.84	458	1.4	1.423	3.129	5.17	4.73	8.33	380	6.7	33.7	8.9	52.9	3.6	1	4.92	14.9	91.9	13.8	244	6.9	1
2	23	5	5	24.5	88.4	112	70	10	58	18	3.57	98	35	9	158	5.13	303.3	1.97	0.914	2.819	5.2	2.1	5.38	98.7	4.6	39.6	7.2	51.3	1.3	0.7	4.63	13.3	88.1	13.2	230	7.4	0
1	39	3	5	21.8	78.2	107	62	20	20	20	6.07	82	33	9	118	13.68	380.7	1.22	0.519	2.586	4.03	1.01	5.33	48.3	3.6	28.1	7.2	48.7	15.4	0.7	5.26	15.5	85.8	13.2	122	8.4	0
2	61	2	3	32.4	97.1	146	77	11	88	14	3.57	111	33	8	157	8.55	267.7	1.34	0.79	3.233	4.94	1.27	5.5	86.9	3.7	42.2	9.4	43.2	4	1.3	4.62	13.7	89.2	14.3	240	7.9	0
1	27	1	2	24.7	81.8	103	51	54	71	40	3.93	171	32	21	185	11.97	327.1	1.63	1.061	3.155	5.28	0.53	5.16	66.6	7.7	38.8	8.4	48.1	4.4	0.4	4.89	15.1	92.5	13.9	145	11.1	0
1	48	4	4	32.4	114.6	130	84	10	72	16	3.93	107	38	34	141	10.26	333.1	1.09	0.948	2.302	3.83	2.3	5.44	87.1	7	25.2	7.5	64.7	2.3	0.4	5.58	16.7	88.1	13.6	287	7.9	0
1	80	3	4	29	111.2	130	67	14	99	19	6.07	58	33	22	140	10.26	333.1	1.24	1.885	4.008	6.1	3.66	5.94	117	7.6	31.8	12.2	48.9	6.4	0.8	4.94	14	87.3	14.9	308	7	0
1	51	5	5	25.6	75	108	67	15	72	13	5.71	34	31	20	106	11.97	345	1.06	1.423	3.569	5.28	2.3	10.8	129	6.3	17.9	8.8	72.2	0.7	0.5	5.97	16.2	83.3	13.5	270	7.8	0
1	38	1	2	28.1	102.7	122	72	18	81	17	5.71	124	33	26	177	17.1	309.3	1.16	1.727	3.646	5.61	3.11	5.88	175	6	27	9.1	61.6	1.9	0.5	4.88	14.9	90.1	13.6	232	8.2	0
2	41	5	5	21.4	80.7	98	73	9	76	16	4.28	75	32	10	107	6.84	255.8	1.45	1.231	3.258	5.28	1.17	5.27	8.92	4.9	36.8	8.5	52.6	1.8	0.5	4.58	13	84.7	13.2	283	7.6	0
2	56	1	2	34.7	120.5	140	76	20	93	18	6.07	60	27	14	189	6.84	261.7	1.76	0.903	3.982	6.15	0.63	6.22	44.8	8.2	27.7	5.7	64.3	1.6	0.8	4.4	13.1	88.3	13.5	206	8.3	1
1	61	3	3	31.3	115.3	138	84	14	70	17	6.78	133	32	24	128	13.68	345	1.06	1.75	4.293	6.15	12.46	7.72	94.7	7.9	22.1	7.3	66.1	3.5	1.1	5.29	15	87.8	14	209	8.3	1
1	25	5	2	25.5	90.1	120	73	22	41	16	5.71	111	22	20	136	3.42	416.4	1.63	0.96	3.077	5.15	0.61	5.77	47.1	7.5	28.7	7.9	59.1	3.2	1.2	5.26	15.9	88.9	13.4	306	7.8	0
2	25	5	4	38.7	123.4	106	72	17	84	17	2.86	59	33	13	130	1.71	303.3	1.24	1.66	3.129	5.12	28.03	5.11	74.8	12.3	25.3	6	67.1	0.9	0.7	4.58	12.8	82.8	13.1	327	8.3	0
2	58	3	4	26.2	97.8	97	60	8	54	14	4.64	106	29	8	161	3.42	232	1.16	0.632	4.034	5.48	2.1	5.55	63.7	7.4	37.3	7.5	53.1	1.1	1.1	4.5	13.9	92.2	13.2	398	7.8	0
1	68	3	5	31.7	118.1	143	83	30	59	31	5.36	215	33	64	189	23.94	309.3	1.32	1.118	2.017	3.85	3.82	7.49	298	6.9	24.1	6.6	63.8	4.9	0.8	5.07	15.9	93.9	13.8	129	8.6	1
2	67	2	4	23.5	85	110	68	20	71	26	5.71	140	33	19	184	5.13	190.3	2.12	0.926	4.629	7.16	5.37	5.44	145	5.6	32.7	9	56.9	1.3	0.2	4.27	12.8	91.5	14.1	208	7.9	0
1	69	4	3	26.7	97.5	137	83	26	99	27	5.71	469	33	40	187	10.26	249.8	1.84	1.174	1.371	3.75	1.83	5.83	260	4.8	34.6	6.5	57.2	0.8	1	5.04	14.7	90.3	14.6	217	8.1	0
2	50	1	1	29.4	100.3	130	87	22	74	21	4.28	53	33	26	132	6.84	285.5	1.14	1.569	3	4.86	1.91	7.38	59.8	7.8	29.2	7.2	61.8	1.5	0.5	4.74	13.8	86.1	13	285	6.9	0
2	25	4	5	39.1	117.3	105	70	13	51	15	4.28	112	31	18	128	3.42	285.5	1.53	0.576	2.198	3.98	2.05	5.22	18.8	6.4	25.4	7.6	60.9	5.5	0.7	4.41	12.6	85.1	14	287	7.5	0
1	71	3	4	20.3	79.6	116	62	14	77	20	6.43	153	30	14	154	10.26	303.3	1.58	1.129	3.258	5.35	2.18	5.83	247	7.9	29	12.1	56	2.4	0.7	5.24	16.2	90.5	14.2	202	9.7	0
2	28	2	2	31.8	115	127	70	21	64	14	3.21	154	30	20	150	6.84	303.3	1.32	0.869	3.931	5.64	2.1	4.77	51.1	7	32	3.9	62.8	0.8	0.6	4.5	13.7	93.5	14.6	248	8.8	0
2	32	4	2	40.7	123.5	102	77	16	53	15	5.36	80	24	15	135	3.42	255.8	1.27	0.824	1.914	3.57	3.69	6.49	28.6	7.5	41.6	9.2	46.7	2.2	0.4	4.23	12.6	88	13.6	353	7	0
1	40	5	3	29.9	102.6	141	96	30	77	22	5.36	149	33	148	124	6.84	648.3	1.01	3.319	3.233	5.77	4.64	5.66	229	6.4	33.1	4.8	57.7	3.8	0.7	4.89	15.6	96.5	16	144	8.4	1
1	20	4	4	29.4	88	112	58	17	103	23	3.21	802	31	18	198	22.23	493.7	1.06	0.621	2.379	3.72	2.24	4.77	131	4.6	42.7	9	46.8	1.4	0.3	4.31	14.4	98.4	12.9	235	9.1	0
2	35	3	3	39.1	117.4	109	77	14	60	16	5.36	161	31	21	153	3.42	243.9	1.06	0.565	2.689	4.01	4	5.5	127	7.8	25	6	64.7	3.6	0.9	3.96	12.6	93.3	12.7	266	8.2	0
2	51	5	5	24.1	86.8	105	58	22	73	21	5.71	127	31	26	162	8.55	273.6	1.86	0.858	3.181	5.43	1.95	5.38	243	4.5	39.6	9.7	47.8	2.3	0.8	4.82	14.8	89	12.5	252	6.8	0
1	36	2	5	28.6	99.2	108	67	23	49	27	3.21	99	30	13	168	8.55	303.3	1.06	0.61	1.94	3.28	1.64	4.5	129	7	38.6	9.8	48.9	1.9	0.9	5.02	15	89.4	12.5	192	9.2	0
1	80	3	1	21.4	83.7	174	80	12	74	22	7.14	265	30	12	231	11.97	285.5	2.12	0.745	2.508	4.97	0.78	5.83	54.9	4.6	37.4	13.6	39.4	9	0.8	3.81	12.6	99.5	13.2	148	9.8	0
2	42	1	2	31.4	93.9	97	65	11	47	17	3.21	154	27	8	149	11.97	350.9	1.63	0.587	3.258	5.15	1.77	4.55	169	6	33	5.3	59.2	2	0.6	4.54	13.5	88.5	13.8	164	9.3	0
1	42	5	5	24.6	91.2	103	74	16	60	15	2.86	108	34	23	169	15.39	315.2	1.19	2.213	2.922	5.12	0.77	5.72	237	7.7	40.4	7.4	48.6	3.1	0.7	5.61	17.4	88.7	14.1	219	9.1	0
2	63	3	3	49.1	142.4	96	73	14	109	13	13.21	28	31	15	191	5.13	660.2	0.93	2.473	2.017	4.09	33.2	9.16	114	12.6	16.2	4.2	78.1	1.2	0.5	3.85	11.5	91.2	14.6	341	7.6	1
2	51	5	5	28.9	99.7	112	51	16	55	15	5.36	44	31	28	143	6.84	255.8	2.2	0.971	1.5	4.14	0.93	6.77	7.13	5.7	20.5	14.7	56.5	6.8	1.6	4.33	10.4	77.9	18.4	288	7.4	0
1	43	2	2	32	114.8	105	71	36	77	24	3.21	160	30	28	167	5.13	410.4	1.55	0.756	2.689	4.58	5.09	5.66	94.6	6.5	25.5	8.3	61.1	4.1	1	5.56	15.5	81.8	13	212	8.3	0
2	40	5	5	26.9	89	95	59	13	58	18	5.36	38	32	12	116	6.84	333.1	1.68	0.655	2.612	4.6	1.06	5.77	96.9	5.2	30.4	5.5	59.4	4.2	0.6	4.54	13.3	88.9	12.8	267	7.5	0
2	37	5	4	33.7	117	96	74	51	42	33	5.71	49	28	17	106	5.13	232	0.83	1.705	2.172	3.78	2.61	6.44	38.9	6.2	42.8	6.3	46.7	3.3	0.9	5.27	14.7	84.7	13.2	309	9.2	1
1	58	3	3	30.2	104.3	126	78	17	88	14	6.43	72	32	19	164	6.84	356.9	2.4	0.914	2.741	5.56	6.76	4.39	99.5	10.5	27.5	6.6	64.3	0.9	0.8	4.91	13.6	85.7	14.5	350	8	0
2	36	4	2	42.9	127.1	114	90	6	115	10	3.21	77	37	17	135	3.42	333.1	1.06	1.163	3.103	4.71	9.01	8.16	35.3	7.7	36	5	55.4	2.4	1.2	4.51	12.1	81.1	14.9	287	8.1	1
1	31	2	5	28.4	97.9	104	65	41	58	30	5.71	307	28	37	149	11.97	297.4	1.16	0.802	2.483	4.01	1.13	5	317	4.7	36.6	9.8	52.4	0.9	0.3	4.6	15.2	97.1	13	221	7.9	0
1	77	3	4	32.4	127	115	58	25	98	17	9.64	19	35	29	135	11.97	297.4	1.29	1.558	2.483	4.5	4.42	6.22	532	9.6	23.2	7	69.5	0	0.4	5.56	16.5	88.2	15.4	154	7.3	1
1	41	3	1	27.5	95.6	126	80	29	69	23	5	168	26	20	138	3.42	339	0.75	1.411	2.483	3.88	0.99	5.77	218	8.7	28.3	8.6	60.6	2	0.6	5	14.9	89.7	13.5	242	8	0
2	66	3	4	61.6	163.6	66	37	21	115	15	12.5	30	32	30	131	3.42	588.9	0.85	1.874	1.5	3.21	3.47	15.9	25.7	7.5	19.3	8	65.6	6.1	1.1	4.4	12	86.2	18.6	170	9.7	1
2	22	5	4	29.1	94	118	83	54	60	37	3.93	106	32	26	172	3.42	416.4	0.83	4.358	2.508	5.33	5.74	6.49	108	11.3	30.4	7	60.7	1.5	0.5	4.77	13.8	85.5	13.3	297	7.5	1
2	36	4	5	43.7	112.7	111	76	11	64	13	3.93	105	33	14	165	6.84	261.7	1.42	0.565	3.129	4.81	0.7	5.88	30.1	4.4	40.7	7.9	50.2	0.6	0.8	4.32	13.5	89.7	12.5	193	8	0
1	36	3	4	20.7	82.4	118	73	14	63	13	3.21	107	27	27	123	8.55	291.5	1.29	0.813	3.672	5.33	0.31	5.72	99.6	4.1	44.3	5.8	46.2	2.7	1.1	4.76	14.2	88.1	13.1	360	7.9	0
2	24	5	2	19.1	71	119	82	14	54	16	3.93	73	33	21	146	8.55	339	1.84	0.756	2.069	4.24	0.42	7.55	28.6	10.7	20.4	6.8	69.7	2.8	0.4	4.53	14.9	94.2	13.5	321	7.3	0
2	62	4	4	30.6	96.1	120	86	28	130	42	3.21	162	40	46	171	6.84	243.9	1.19	1.569	2.327	4.24	4.44	6	302	5.5	47.8	16.4	27	8.2	0.7	4.54	13.7	90.1	14.4	407	6.9	1
1	60	3	5	29.4	101.8	110	70	16	58	17	5.71	131	24	27	172	8.55	350.9	1.71	0.926	2.534	4.65	1.82	5.72	213	5.9	32.3	9.3	55.7	1.9	0.9	5.12	15.9	90.9	13.3	202	8.5	0
2	77	3	2	25.5	97.5	135	61	24	83	25	7.5	41	31	26	152	5.13	315.2	1.22	1.061	2.043	3.75	1.74	4.77	61.4	5.6	26.1	6.6	64.1	2.9	0.4	4.35	11.8	82.3	18.9	212	8.2	0
2	43	1	2	25.3	83.7	107	60	40	107	20	3.93	27	39	54	109	11.97	178.4	1.55	1.806	2.353	4.73	5.32	9.38	2.91	10.9	19.6	7.5	69.8	2.4	0.9	5.81	8.9	51.6	20.5	439	8.4	1
2	66	3	5	27.3	100.6	118	65	13	72	14	5.36	64	30	13	170	6.84	321.2	2.02	1.095	2.896	5.4	0.73	6.61	75.1	4.2	34.8	8.1	54.1	2.3	0.7	4.91	14.1	88.9	12.8	228	8.3	1
1	33	3	4	24.8	87	119	70	20	45	24	7.14	320	28	16	132	23.94	273.6	1.81	0.587	2.353	4.42	0.59	5.22	209	9.9	13.7	6.6	74.8	3.9	1.2	4.67	15.8	96.5	12.8	183	9.1	0
1	35	3	4	43.8	134.4	137	86	33	71	21	4.64	75	30	24	171	10.26	404.5	0.85	1.919	2.974	4.71	1.28	6.94	241	8.3	31	8	57.9	2.9	0.3	5.04	15.1	87.5	13	195	8.8	1
1	43	2	1	30	98.5	107	53	30	66	23	6.78	359	35	30	204	11.97	243.9	1.53	0.666	3.724	5.56	0.73	5.66	205	4.3	45.3	7.2	45.4	1.5	0.8	4.69	14	88.3	12.8	314	7.2	0
1	62	3	3	29	105	132	85	13	34	15	6.43	195	27	14	149	6.84	315.2	1.32	1.05	3.543	5.35	0.53	5.22	70.6	6.3	23.1	7.1	62.2	6.6	1.1	4.42	14.2	94.8	13.3	218	8.8	0
1	61	1	1	35.2	117.7	110	70	30	62	21	4.64	93	30	54	155	8.55	267.7	1.47	1.219	3.853	5.9	4.17	5.77	144	5.7	25.8	14.8	57.2	2	0.4	4.61	14.3	92.2	13.9	297	7.1	1
1	63	3	2	26.9	97.4	159	83	16	67	18	3.93	136	26	25	176	10.26	267.7	1.06	1.535	2.948	4.71	6.02	5.55	297	9.4	28.1	11.2	55.2	4.8	0.7	4.81	16.5	100.5	12.7	194	10	0
2	28	4	4	25.9	78.1	118	73	10	61	16	5.36	209	27	18	135	3.42	148.7	1.84	0.361	2.612	4.6	0.63	5.11	21	5.2	51.3	5.5	40.4	2	0.9	4.6	13.8	90.8	14.4	211	9.9	0
2	59	4	5	40.1	119.5	142	73	37	44	34	6.07	170	32	16	180	10.26	398.5	1.29	1.095	3.982	5.77	1.05	6.05	296	4.4	46.2	9.1	42.2	2.1	0.5	4.36	13	89.9	14.7	106	9.6	0
2	25	2	4	27.5	93.2	104	65	31	62	19	3.21	105	33	18	165	5.13	315.2	1.11	0.881	1.086	2.61	2.68	5.66	43.1	6.4	33.3	7.1	56.4	2.7	0.7	4.72	13.7	87.4	14	257	9	0
2	32	5	5	24	77.5	107	68	9	70	12	3.93	62	32	19	122	10.26	273.6	1.37	0.858	2.302	4.06	0.63	5.88	31	5.7	41.5	5.9	51.4	0.8	0.5	4.58	13.7	91.8	12.6	238	7.4	0
1	44	2	5	32.1	107.6	105	65	31	58	19	5.36	113	36	32	141	5.13	273.6	1.4	1.253	3.103	5.07	1.14	5.5	107	4.5	45.4	10	42.4	1.9	0.4	5.53	16.4	87.1	13.4	190	9.3	1
2	69	4	2	40.4	120.6	106	71	10	101	12	5.36	129	35	38	112	5.13	440.2	1.24	1.976	2.638	4.78	18.11	6.27	116	9.9	32.6	7.5	55.7	2.8	1.6	4.65	12	80.3	16.2	340	8.2	0
2	75	3	4	34.4	113.2	147	67	9	82	12	8.57	37	25	14	117	5.13	237.9	1.27	1.885	5.069	7.19	1.31	10.3	26.6	5.9	17.4	6.1	70.3	5.2	1.2	5.1	14.6	88.7	12.9	226	8.1	0
2	54	3	4	24.6	83.2	95	64	17	78	22	4.64	149	31	7	204	18.81	172.5	1.45	1.626	4.37	6.57	1.09	5.66	43.5	7.1	37.1	7.9	52.7	2	0.5	4.63	13.9	88.8	13.5	272	9.3	0
2	68	3	3	34.3	108.3	115	74	13	79	16	5.36	71	25	12	177	5.13	315.2	1.37	0.835	3.569	5.33	5.94	5.77	135	4.6	38.5	9.6	47.7	2.7	1.6	5.19	15.6	90.3	14.3	195	8.5	0
1	74	3	3	29.6	116.3	124	65	9	82	8	8.21	49	34	22	134	6.84	339	0.85	3.342	1.422	3.8	4.12	6.88	19.1	6.1	30.4	10	55.8	3	0.9	4.9	14.4	84.7	16.3	123	9.6	1
2	21	4	2	23.5	76.2	103	55	8	52	14	5.71	108	34	8	116	3.42	154.6	1.24	0.519	2.431	3.9	0.49	4.83	16.7	6.2	35.3	9	53	2.2	0.6	5.15	11.7	72.7	14.4	211	9.2	0
1	60	5	5	24	90.2	142	84	24	87	20	3.93	121	29	54	181	6.84	356.9	1.58	1.377	4.138	6.34	1.78	6.16	229	5.7	28.5	10.2	58	2.7	0.6	4.45	14.2	94.4	13.1	206	7.4	0
2	78	3	4	35.5	113.7	151	86	20	93	26	6.07	93	29	16	245	6.84	261.7	1.34	0.813	2.948	4.65	2.88	6	17.9	6.1	33.7	7.7	55.3	2.4	1.1	5.06	14	83.3	14.6	233	8.3	0
1	62	3	4	37.5	126.2	124	82	12	86	12	4.28	86	27	11	136	5.13	392.6	1.32	1.208	3.414	5.28	3.95	5.88	107	7.8	23.8	7.5	62.8	4.9	1.1	5.16	15.2	86.6	14.4	217	8.4	1
1	25	3	3	27.7	105.4	116	87	100	82	54	8.57	224	33	72	198	5.13	327.1	0.67	3.839	2.483	4.91	1.71	5.77	273	6.2	51.1	11.8	31	5.8	0.5	5.72	14	74.2	14.3	213	8.4	0
1	51	4	5	29.1	102.2	115	77	38	122	30	4.28	497	28	154	139	6.84	339	1.4	0.802	3.931	5.69	3.16	5.44	282	6.2	25.9	9.7	58.6	4.7	1.2	4.56	13.7	90.2	13.3	234	8.2	0
1	69	4	4	37.4	132	148	88	16	79	17	5.36	271	33	34	154	10.26	481.8	0.88	1.535	1.914	3.49	5.9	12.2	73.1	5.5	37.3	8.9	51	2.3	0.5	4.03	13.2	94.6	13.1	196	8.4	1
2	72	2	1	23.5	89.8	114	51	13	58	18	6.43	64	29	21	154	5.13	297.4	1.84	1.931	4.629	7.34	3.04	6.05	29.4	7	39.2	6.8	50	3.6	0.5	4.4	13	89.8	14.7	228	9.3	0
2	66	5	5	23.7	80.3	148	73	11	60	15	5.36	73	33	10	150	11.97	321.2	1.81	0.677	4.293	6.41	1.36	5.61	133	7.4	33.2	7.5	57.2	1.4	0.8	4.09	13.2	94.5	13.2	303	7.4	0
1	22	3	4	32.5	106.2	117	67	35	73	28	4.64	535	29	32	196	5.13	404.5	1.06	1.818	3.982	5.87	10.07	5.55	191	6.6	33.2	8.8	55.8	1.3	1	4.63	14.3	91.5	12.8	295	8.1	1
2	57	5	5	26	84.9	124	75	15	71	23	4.28	92	37	9	192	3.42	339	1.45	0.677	4.163	5.92	2.02	5.94	27.4	6.2	30.7	11.2	55.1	2.6	0.6	4.87	13.4	84.3	14.2	279	7.8	0
2	78	3	4	29.1	115.3	146	70	13	99	16	8.93	41	31	15	142	8.55	404.5	1.29	0.824	2.095	3.78	2.46	7.38	197	6.3	30.6	10.4	55.8	2.6	0.7	4.83	14.9	93.9	13.5	152	11.3	1
1	41	1	3	26.4	89.3	131	81	20	76	21	6.07	156	32	25	127	5.13	333.1	1.01	1.84	1.914	3.78	2.42	6.66	163	5	36.7	10.2	46.2	6.2	0.9	4.56	14.4	91.5	13.6	213	8.3	1
2	64	3	4	31.3	113.8	148	69	9	98	10	15.35	72	30	13	160	3.42	309.3	0.91	2.1	3.439	5.3	4.17	10.4	323	6.7	22.3	4.6	69.4	3.1	0.8	3.27	10.1	90.5	12.4	211	8.6	1
2	27	4	3	20.5	68.9	120	83	10	74	16	3.57	118	33	19	117	5.13	178.4	1.16	0.452	2.017	3.39	0.45	4.88	38.4	4.3	48.9	8.1	41	1.6	0.5	3.87	12.9	98.3	13.6	232	8	0
2	54	1	5	30.8	95.5	99	68	25	88	24	4.28	119	35	18	157	6.84	297.4	1.14	1.287	3	4.73	0.99	5.88	48	5.4	40.4	7.6	46.9	4.3	0.9	4.76	14.9	91.8	13	198	9.7	1
1	42	4	4	31.2	107.2	128	87	61	74	28	4.28	143	33	65	211	6.84	362.8	1.22	0.914	3.879	5.51	6.31	19.3	626	7.7	40.2	8.2	47.4	3.7	0.7	5.99	17.2	85	13.8	219	8	1
1	54	2	2	32.6	107.1	116	75	21	83	17	5.71	121	36	28	128	11.97	362.8	1.22	1.118	3.077	4.81	5.16	6.49	109	6.4	22.3	9.2	66.3	1.8	0.5	4.68	14.9	93.1	12.9	379	7	0
2	28	3	3	36.5	106.5	104	71	11	87	14	5	72	22	15	122	8.55	309.3	1.09	0.644	2.715	4.09	3.93	8.1	19.2	7.2	35.8	5.9	55.9	1.8	0.7	4.71	12.6	81.4	14.8	263	9.5	0
1	58	4	3	19.7	77.3	129	71	16	78	18	9.64	179	36	27	160	5.13	499.6	1.11	2.495	3.724	5.97	0.32	22.4	166	11.1	19.5	6.2	71.6	1.2	1.6	3.64	11.6	91.2	13.2	268	7.2	0
2	33	1	1	25.2	89.7	94	53	12	67	14	3.93	67	28	11	133	8.55	178.4	1.27	0.35	1.577	3	0.65	5.5	16.2	6.6	31.6	7.8	58.2	1.7	0.8	4.38	13.1	90.3	13.5	187	9	0
2	21	1	3	37.8	114.4	110	75	39	100	28	4.28	132	39	21	172	3.42	285.5	1.14	1.253	2.121	3.83	8.61	6.49	81.8	10.9	22.6	5.9	70.3	0.8	0.5	4.89	14.2	85.4	13.3	256	9	1
2	70	1	1	26.8	86.8	118	68	22	72	22	3.93	60	25	13	138	15.39	208.2	1.76	1.084	2.508	4.76	0.36	5.38	107	5.4	31.7	9.6	56.8	1.1	0.9	4.26	14.3	99.6	13.3	150	9.2	0
1	33	4	3	20	69.5	130	93	25	79	35	5.71	1819	26	13	223	11.97	404.5	1.78	0.316	2.767	4.71	1.64	4.77	154	6.6	36.3	9	52.4	1.6	0.8	4.38	14.4	95.9	12.7	240	8	0
2	74	3	5	30.6	104.3	130	79	14	62	16	5.36	45	32	21	189	10.26	315.2	1.58	0.982	2.25	4.27	6.15	7.6	76.5	6	29	9.7	57.5	3	0.9	4.63	14.6	93.6	12.3	229	7.5	0
2	28	3	3	21.3	78.8	104	68	10	31	14	3.57	71	24	10	133	6.84	172.5	1.47	0.418	1.603	3.26	0.38	5.38	26.1	4.5	39.4	5.2	51.8	2.9	0.9	4.33	13.4	87.6	12.3	154	10	0
1	80	3	4	32.6	127.7	121	60	15	60	17	10.35	77	24	15	130	5.13	416.4	0.91	1.727	1.655	3.36	0.79	7.05	210	7.3	35.8	8.3	45.6	9.6	0.8	3.91	13.2	99.9	13.6	196	8	1
1	25	3	3	27.4	90.1	135	76	14	76	20	8.21	219	26	12	145	6.84	339	1.94	0.587	1.422	3.62	0.46	5.44	175	5.4	35.2	7.6	55.5	1.6	0.3	4.7	14.6	93.7	12.8	291	6.7	0
1	33	3	5	22.3	74.5	124	70	13	78	15	5.36	138	26	13	136	8.55	303.3	1.53	0.429	2.302	4.03	2.62	5.55	71	4.5	37.5	9.9	48	3.6	1.1	4.65	13.5	88.6	13.1	172	8.9	0
1	23	3	4	27.9	96.5	113	76	25	87	18	4.64	224	28	25	123	8.55	374.7	1.14	1.344	3.646	5.4	1.03	5.61	82.1	5.7	42.5	7.1	47.1	2.7	0.7	5.12	14.9	86.5	12.7	199	8.7	0
2	60	1	1	33	102.4	144	84	59	80	55	6.07	148	33	91	178	11.97	220.1	1.24	1.468	2.095	4.01	2.32	9.05	43.7	11	51	7.5	39.1	2	0.5	5.45	15.6	84.7	13.7	345	7.7	0
1	66	1	2	30.1	106.2	129	76	20	69	17	4.28	99	28	19	100	8.55	303.3	1.22	1.558	3.207	5.15	2.98	9.27	19.3	6.3	39.9	9.1	46.2	3.8	1.1	4.6	13.4	87.4	12.8	246	7.2	0
2	63	5	5	21.5	81	138	76	28	44	27	5	186	34	18	157	8.55	356.9	1.16	1.456	2.534	4.37	0.69	8.49	37.5	5.6	42.1	9	47	1.6	0.4	4.68	13.6	85.7	14.1	275	9	1
2	55	5	5	27.8	93.7	129	83	13	91	15	3.57	59	31	20	110	8.55	291.5	1.27	1.344	3.595	5.48	7.36	5.66	49.4	7.8	41.5	6.5	48.7	2.8	0.7	7.04	13.3	60.5	16.6	181	10	1
1	48	5	5	26.5	94.1	94	60	18	63	17	6.07	117	23	20	126	6.84	345	0.8	2.439	3.155	5.07	1.28	6.49	113	4.5	31.3	7.8	57.7	2.3	1	5.11	15.3	86.4	13.5	279	7	1
1	45	5	5	19.4	75.2	111	69	14	80	19	3.57	115	33	20	143	10.26	297.4	1.34	1.49	5.224	7.24	35.94	6.16	379	17.6	17.1	10.2	71.9	0.4	0.6	5.17	16.3	94.3	13.8	284	6.9	0
2	74	3	4	45.7	118.2	116	70	12	77	14	4.64	48	30	19	144	6.84	285.5	1.09	1.547	2.767	4.55	15.04	6.94	92.2	24	72.3	3.5	22.5	0.9	1	4.77	14.4	91.6	14.5	336	7.3	1
2	27	2	5	33.6	115.4	92	64	12	76	13	4.28	69	32	11	158	3.42	214.1	1.45	0.768	2.198	4.01	2.38	5.44	16.3	8.9	26.9	5.5	62.8	4.5	0.5	5.23	13.9	80.4	14	250	7.9	0
1	52	1	2	25.1	88.5	117	80	20	56	24	6.07	195	30	35	145	8.55	232	1.71	0.644	3.129	5.12	2.1	6.44	227	6.1	22.9	8.3	66.1	2.2	0.6	5.27	14.8	85.8	13.8	230	8.8	0
1	60	3	4	26.7	103.5	134	89	16	59	14	7.5	127	22	9	112	8.55	261.7	1.4	0.485	1.758	3.39	0.34	6	187	7.6	19.6	7	72	1.2	0.3	4.89	14.9	91.8	13.7	265	7.6	0
2	30	1	4	17	66.6	118	64	14	71	18	2.5	50	28	12	133	10.26	291.5	1.22	0.768	1.681	3.26	0.11	5.11	131	6.6	30.6	6.4	61.4	1.1	0.7	4.37	14.4	94.1	12.1	299	8.1	0
1	50	3	4	27.9	103.6	130	86	14	74	14	6.43	102	26	15	157	10.26	279.6	0.98	0.756	2.017	3.34	31.28	6.88	591	5.7	18.1	13	61.9	6.6	0.5	5.26	15	82.6	13.7	200	8.4	0
1	63	4	3	28.6	107.5	148	75	15	103	16	5.36	141	39	14	146	6.84	356.9	0.96	0.576	3.103	4.32	2.17	6	288	7.1	39	6.1	52.5	1.9	0.7	6.13	13.5	68.3	15.3	185	8.3	0
2	45	3	4	38.7	123.4	123	92	10	98	12	5.71	151	29	24	167	8.55	315.2	1.09	0.937	2.327	3.85	37.54	9.94	25.9	7.9	42.3	6.6	47.4	3.1	0.7	4.96	13.6	80.6	17.6	326	8.2	0
1	43	5	5	23.6	87.3	121	76	38	78	32	5.36	103	32	30	141	8.55	410.4	1.4	2.642	4.991	7.6	1.68	5.66	568	7.2	43.3	8.7	43.3	4.2	0.7	5.37	16.2	90.3	13.1	245	8	0
2	65	1	2	26.3	95	128	81	19	90	18	5	65	30	16	157	6.84	184.4	1.29	1.694	3.284	5.35	0.95	5.27	85.7	5.5	39.7	9.5	49.2	1.3	0.4	4.83	15.1	93.5	13	274	9.3	0
2	41	5	3	24.6	85.9	110	65	11	43	15	4.28	120	26	14	141	10.26	356.9	1.45	0.768	2.405	4.22	0.54	5.83	121	8.6	17.6	4.6	73.1	4.2	0.7	4.69	13.7	88	13.7	271	7.4	0
2	46	1	1	32.6	102.8	126	78	32	83	30	3.21	60	35	19	98	13.68	232	0.88	1.671	2.276	3.93	3.99	6.55	27.8	6.1	24.1	9	64.1	2.3	0.6	4.88	14	84.3	13.7	220	8.7	1
2	32	2	3	42.5	116.1	107	75	22	70	15	3.93	103	29	17	155	3.42	309.3	1.24	1.535	2.767	4.71	7.66	5.11	35.7	7.2	29.1	10.6	54.3	5.2	0.9	4.68	14.2	87.9	14.1	249	8.9	1
2	30	4	3	36.2	114.3	118	82	10	72	15	3.21	138	32	31	137	3.42	243.9	1.09	0.847	2.431	3.9	6.96	4.77	126	5.3	41.6	16.6	37.8	3.1	1	3.78	11.6	92	14	316	7.8	1
1	29	4	2	34	114.2	97	66	17	71	19	5	140	34	32	148	5.13	630.5	1.01	1.366	2.612	4.24	5.64	5.38	106	5.7	27.7	5.7	65.2	0.2	1.3	5.48	16.7	90.2	17.1	246	7.6	0
2	43	4	3	44.3	130.2	139	88	7	63	14	3.93	141	29	16	169	3.42	333.1	1.22	0.7	3.465	4.99	2.4	5.72	10.8	8.6	22.7	6.2	69.5	1.2	0.5	4.5	12	82.5	15.5	374	7.5	0
2	68	3	2	24.1	100.8	137	55	13	163	23	3.93	101	29	53	206	18.81	273.6	1.16	0.677	1.655	3.13	5.83	16.5	36.9	4.5	22.1	5.4	71.2	0.7	0.7	3.95	9.6	77.4	16.6	116	7.6	0
1	80	3	3	27.6	106.1	124	70	11	77	10	7.85	35	29	16	160	6.84	458	1.53	0.768	2.069	3.96	0.38	5.94	20.3	8.8	24.9	11.6	58.3	4.4	1	4.7	14.6	92.6	13.9	216	7.9	1
2	69	4	5	27.9	99.7	121	69	14	91	17	5.36	72	36	12	191	8.55	434.2	1.37	0.689	2.198	3.88	6.14	5.22	43.4	6.7	40.6	5.9	50.1	2.4	1.2	4.65	15	98.5	14.7	231	8.4	0
1	80	3	5	28.7	118.6	121	56	37	67	36	13.21	203	21	16	180	6.84	452	1.4	1.174	4.163	6.1	1.97	6.38	114	38.1	84.3	1.9	11.8	1.9	0.3	3.95	12.7	95	13.5	115	7.7	0
2	45	1	2	38.6	114.6	140	94	14	89	12	5.71	68	30	19	123	3.42	261.7	1.22	0.677	3.698	5.22	1.18	6	196	7.8	38.3	6.3	53.9	1.1	0.6	4.89	15.4	91	13.5	355	7.5	0
1	64	3	4	32.8	118	124	68	17	69	17	9.28	92	28	23	137	10.26	565.1	0.93	2.574	1.991	4.11	0.74	8.38	116	7.9	21.5	7.4	67.2	3	1	5.34	17	93.3	13.2	223	9.1	1
2	43	4	3	21.7	83.4	128	77	23	36	28	3.57	129	31	20	142	3.42	154.6	1.22	1.581	1.552	3.49	5.84	4.44	134	5.1	42.6	9.8	46	1	0.8	4.24	11.6	84.9	14.3	271	8.1	0
1	45	2	4	24.3	85	116	69	41	99	35	6.07	391	32	55	116	6.84	273.6	1.27	0.802	1.991	3.62	0.83	5.05	105	5.9	42.5	8.9	47.6	0.7	0.5	4.98	14.8	87.6	12.6	247	8.2	0
1	71	2	2	31.8	110	127	76	19	85	22	4.28	169	32	29	150	5.13	446.1	1.09	0.824	3.517	4.99	1.31	6.94	156	5.9	33	8.8	53.4	4	1	5.08	16	92.6	13.4	306	8.1	1
2	64	3	4	37.3	109.1	132	97	18	99	21	5.36	101	26	12	160	10.26	315.2	1.73	0.869	2.017	4.14	0.81	5.66	53.5	6.9	29.6	7.3	60	2.5	0.7	4.51	13.2	85.9	13.5	228	7.9	0
1	63	3	4	29	109.4	116	68	27	72	22	5	172	30	26	162	6.84	386.6	1.24	1.614	3.129	5.12	1.18	5.94	368	8.6	32.6	8.2	57.4	1.5	0.4	4.94	16.2	91	12.8	282	7	1
2	51	3	5	31.5	98.6	126	88	17	57	21	3.57	44	32	10	156	6.84	243.9	1.11	1.242	2.715	4.4	2.89	5.72	49.8	6.9	24.6	6.1	67.3	1.1	0.9	4.9	14.1	86.6	13.3	247	8	0
1	72	3	4	30.1	106.4	132	72	29	63	22	5.36	75	27	15	208	8.55	339	1.34	0.96	2.508	4.29	1.21	6.55	137	6.8	30.1	7.3	58.4	3.5	0.9	5.67	15.9	84.5	13.9	183	8.5	0
2	53	4	3	38.2	112.7	145	96	12	89	15	4.64	234	29	21	206	5.13	345	1.89	0.835	2.276	4.55	1.88	5.77	61.5	5.9	37.7	7.7	48.4	5.3	1.1	4.73	14	87.5	13.3	264	8.3	0
2	37	3	5	26.7	95.5	111	63	10	91	14	3.93	42	29	13	124	6.84	297.4	1.47	0.869	2.612	4.47	2.94	5.77	19.3	5.9	19.6	8.9	68.9	2	0.7	4.52	13.2	88	12.8	172	9.7	0
2	49	3	4	42.3	131.4	166	115	70	111	36	3.93	175	32	140	182	8.55	404.5	1.14	1.061	2.353	3.98	13.2	6.55	120	7.8	28.2	7.5	60.9	2.6	0.9	4.97	15.6	90.5	13.2	225	7.8	1
2	35	2	5	26.9	94.6	95	57	17	76	17	3.21	62	32	9	142	3.42	255.8	1.01	1.344	1.577	3.21	4.64	5.66	28.2	7.8	24	5.9	66.3	3.6	0.3	4.76	13.6	83.5	13.3	338	7.5	0
2	59	1	2	37.4	114	123	77	19	96	15	6.07	59	37	22	168	6.84	184.4	1.06	1.75	3.026	4.89	8.55	15.2	33.3	6.7	26.3	6.4	65.2	1.8	0.4	5.13	14.6	85.6	14.1	226	9.1	1
2	26	5	4	17.7	64.5	99	72	14	63	18	5.71	135	33	15	147	10.26	297.4	2.2	0.373	1.81	4.19	1.24	5.16	78.7	4.9	33.4	9.3	54.5	1.8	1.1	4.66	14.9	94.7	12.8	272	7.5	0
2	45	1	2	37.4	111	117	77	10	60	10	6.43	85	34	15	123	3.42	267.7	1.14	1.739	3.388	5.33	6.79	6.22	15.2	6.8	25.7	9.2	60.7	3.4	1.1	3.95	12.5	93.1	14.2	306	8	1
2	31	1	5	46.7	143.6	130	91	17	66	18	3.57	241	39	22	201	5.13	303.3	1.06	2.032	2.767	4.76	13.08	6.11	51.5	11.5	28.9	5.9	62.9	1.9	0.6	4.85	14.5	87	13.3	383	7.7	0
1	23	3	3	22.5	81	119	63	27	81	64	4.64	1958	26	17	211	17.1	356.9	1.24	0.881	2.198	3.85	2.98	5.27	102	4.8	35.4	11.4	51.2	1.7	0.4	5.09	15.5	87.1	12.6	210	7.7	0
1	49	5	5	25.2	95.3	128	78	27	70	21	3.21	84	29	28	123	8.55	428.3	1.03	2.19	4.474	6.52	1.67	12.7	170	5.4	33.1	5.8	59.3	1.1	0.8	4.94	15.8	94.2	12.9	215	8.4	1
1	55	5	4	23.6	89.7	156	84	32	93	23	4.64	96	33	32	138	5.13	410.4	0.98	3.364	3.207	5.74	2.25	10.9	132	5.9	35.6	6.3	53.4	4.5	0.3	5.2	14.6	81.9	13.6	173	8.4	1
2	56	4	4	32.2	102.5	150	90	17	70	18	4.28	227	35	24	151	3.42	315.2	1.42	1.231	2.276	4.27	1.08	5.38	184	3.9	61.5	6.3	27.2	4.8	0.3	4.47	11.9	81	14.7	214	7.8	1
2	54	3	4	27.8	103.6	133	90	8	75	11	2.5	36	32	25	119	6.84	237.9	1.09	1.919	2.741	4.71	36.92	6	50.8	12.1	25.1	8.5	64.7	1.1	0.7	4.52	14.2	94.3	14.3	299	8.4	0
2	28	4	4	22.7	78.5	97	59	12	34	16	4.28	270	30	42	167	10.26	309.3	1.55	0.373	1.733	3.47	0.29	5.16	28	7.2	32	6.6	56.7	3.8	1	4.91	12.4	80.1	15.8	270	8.6	0
2	41	4	3	26.1	86.3	129	85	7	68	17	3.21	129	35	20	151	6.84	249.8	1.63	0.474	2.302	4.14	1.4	6	9.06	5.9	31.6	8.1	58	1.7	0.8	4.23	10.2	77.2	18	297	8.8	0
1	36	3	3	36.5	122.5	133	89	36	62	31	5.71	488	24	21	186	11.97	249.8	1.09	0.395	2.87	4.14	5.39	5.77	164	5.7	33.9	8.3	51.7	5.1	1.2	5.12	14.8	86.3	13.3	197	8.4	1
1	74	5	5	21.9	91.9	124	66	24	47	26	5	217	37	23	140	8.55	339	1.29	1.355	2.819	4.73	1.03	6.49	159	6.4	30.4	6.5	60.4	2	0.9	4.75	13.8	88	13.3	169	8.7	0
1	63	1	1	28.5	102.2	132	72	18	92	19	6.43	272	31	31	178	11.97	428.3	0.98	1.219	2.793	4.34	2.19	6.83	105	6.9	28.2	9.2	58.3	3.2	1.2	5.07	15.6	91.6	13.9	271	8.8	0
2	39	5	4	65.1	163.8	127	90	28	139	47	4.28	50	37	44	150	8.55	398.5	0.91	1.411	2.483	4.03	10.98	20	248	8	28.4	5.9	62.8	2.3	0.7	5.4	14.6	81.7	13.4	247	8.9	1
2	65	4	3	30.8	114.5	110	77	21	101	19	3.21	131	39	50	157	8.55	303.3	1.45	0.858	3.155	4.99	5.33	8.33	321	6	60.8	9.3	27.1	2.1	0.8	5.26	12.8	76.4	15	218	9.4	1
2	75	4	4	25.4	94.8	164	81	13	53	18	3.93	116	34	23	183	8.55	273.6	1.5	1.264	3.336	5.4	0.99	5.11	130	6.7	24.4	10.8	63	1	0.9	4.79	14	88.5	13.8	195	9.3	0
1	38	4	4	27	93.9	167	111	5	55	11	2.86	120	32	8	178	8.55	362.8	1.4	0.418	3.077	4.65	0.53	4.44	211	6.3	22.2	7.3	66.3	4.2	0.1	4.97	14.1	84	14.9	267	7.5	0
2	25	5	5	20.7	70.5	112	71	9	43	15	5	80	34	7	143	6.84	267.7	1.68	0.44	2.121	4.01	0.33	4.83	32	6.3	23.5	6.9	68.6	0.6	0.6	4.63	14	89.6	13.3	197	7.6	0
1	21	5	3	22	73.3	126	71	14	104	16	5	136	35	10	159	5.13	321.2	1.22	0.835	1.733	3.34	0.39	5.22	50.5	6.5	29	9.7	49.6	10.9	1	5.45	16.7	87.2	12.7	314	6.6	0
2	61	4	3	22.1	78	143	87	8	74	14	6.43	74	31	18	137	5.13	356.9	1.86	0.666	4.241	6.41	1.47	4.94	190	8.7	59.6	6	33.1	0.7	0.7	4.72	11.7	77.5	15.5	250	9.6	0
1	57	3	2	37.2	126.1	102	52	16	103	18	8.57	417	24	30	134	8.55	577	0.88	1.84	1.603	3.34	5.74	8.38	102	8.8	24.6	8.3	63.8	2.9	0.5	4.75	14.7	91	13.8	282	6.6	1
2	61	5	5	19	67.9	128	75	15	93	22	3.21	79	31	14	182	13.68	291.5	1.86	0.711	2.741	4.94	0.75	6.11	84.8	5	22.5	6.4	65.9	4.2	1.1	4.55	14.6	95.8	13.2	236	7.3	0
2	55	5	5	20.6	77.7	119	82	17	73	21	4.64	54	33	10	137	13.68	232	1.58	0.937	3.853	5.87	0.45	5.38	64.6	4.4	34.1	8.3	55.2	1.6	0.9	4.58	14	90.2	12.9	212	9.5	0
2	41	1	2	31.6	99.1	105	72	54	97	42	2.5	175	25	63	178	5.13	315.2	0.78	3.342	1.965	4.27	1.59	5.44	198	8.3	41.3	6.5	47.4	4.3	0.6	4.84	14.8	88.9	12.9	365	7.7	1
2	80	2	4	25.3	98.3	137	73	12	121	16	5	70	32	50	167	11.97	279.6	1.78	0.948	2.664	4.89	0.96	5.66	72	9.1	23	6.8	69.1	0.8	0.5	5.36	16.1	89.6	13.2	224	8.1	0
2	63	4	5	38.6	116.5	145	78	22	86	19	5	387	31	23	149	3.42	481.8	1.11	1.468	2.327	4.11	8.09	7.94	214	5.9	38.2	7.8	50.3	3	0.9	4.59	12.8	82.2	13.4	230	8.4	0
1	47	4	5	26.1	90.5	116	79	20	51	27	6.07	223	34	19	134	6.84	398.5	1.89	0.418	3.051	5.12	0.63	5.77	72.5	4.2	37.4	9.5	48.8	3.5	0.9	4.9	14.8	88.3	14.1	193	8.4	0
1	21	4	2	25.5	85.8	108	59	29	80	30	3.21	430	36	16	147	6.84	297.4	1.06	0.644	2.431	3.78	4.56	4.88	106	5.9	29.9	8.8	58.1	2.8	0.6	4.33	13.3	92.8	13	184	8.2	1
2	56	3	4	27.5	96	125	69	14	68	14	6.07	104	28	11	156	5.13	285.5	1.99	0.723	3.026	5.35	0.7	4.88	43.2	4.1	28.7	7.7	56.9	5.7	1.2	4.39	13.5	91.2	13	175	8.8	0
2	80	4	3	22.4	88.3	171	95	13	93	23	6.78	97	37	12	188	5.13	261.7	1.71	0.61	1.94	3.93	1.29	5.38	260	4.9	30.1	10.4	57.1	1.5	1	4.24	11.4	84.9	15.9	224	7.8	0
2	54	4	3	36.6	107.5	108	73	13	82	18	3.57	111	42	17	190	8.55	321.2	1.27	1.118	3.698	5.48	3.42	5.11	162	6.1	37.5	12.2	47.7	2.1	0.6	4.57	13.8	92	14.9	235	8.8	1
2	66	4	4	58.7	125.2	203	92	9	52	13	5	82	29	24	142	6.84	458	1.27	1.298	3.957	5.82	3.64	6.11	76.7	4.5	55.6	8.6	32.1	2.6	1.2	4.71	13.7	87.1	13.7	222	9.5	1
1	45	3	3	22.7	79.2	123	67	25	66	26	6.78	254	24	24	167	8.55	291.5	1.97	0.756	3.258	5.56	0.8	5.94	163	4.9	25.2	6.1	67	1.3	0.5	5.45	15.8	85.8	12.8	178	8	0
1	33	1	3	32.6	100.5	110	59	64	105	36	3.57	177	33	46	134	8.55	279.6	1.03	1.479	3.026	4.73	0.36	6.11	158	6.4	35.1	10.3	51.7	2.4	0.7	5.06	14.7	86	13.3	275	8	1
2	64	1	2	27.9	96.8	167	86	20	82	17	5.36	138	35	23	180	6.84	291.5	1.34	1.434	3.103	5.09	0.62	5.88	66.9	6	32.6	11.2	50.7	4.4	1.3	4.55	13.9	88.1	13.5	209	8.8	0
2	39	2	4	33.3	101.2	131	96	56	72	43	2.5	294	36	24	181	3.42	362.8	0.88	1.682	2.819	4.47	6.43	6.72	70.1	5.2	46.4	5.4	44.3	3.6	0.5	4.72	13.8	86.5	13.1	283	7.1	1
1	20	4	2	27.4	90.3	116	78	10	62	13	3.93	144	29	16	127	3.42	368.8	1.29	0.79	1.733	3.39	0.57	5.5	75.9	4	32.8	10	51.1	5	1.3	5.44	15.2	86.5	13.5	226	7.8	0
1	53	4	2	25.4	96.4	126	84	18	89	17	3.93	276	30	27	123	6.84	404.5	1.03	1.287	3.077	4.71	1.48	5.05	81.5	12.8	36.4	9.4	51.5	1.4	1.5	5.58	15.7	88.3	14.2	195	9.4	1
2	36	1	3	36.8	105.5	112	72	25	59	20	3.93	115	35	30	157	8.55	350.9	0.98	3.252	5.508	7.99	8.69	11.5	78.8	12.8	36.9	5.1	53.3	4.2	0.6	4.85	14.2	86	13.4	268	9	1
2	54	4	4	30	99.7	137	80	12	72	17	3.21	156	34	30	151	8.55	273.6	1.16	0.937	4.732	6.34	6.24	6.16	61.2	5.7	22.3	6.7	68.4	1.5	1.2	5.27	14.5	83.9	14	215	8.4	0
2	44	3	5	28.1	90.5	106	69	16	82	16	5.71	101	28	14	142	17.1	285.5	0.98	1.75	4.163	5.95	3.42	5.55	65	8.2	31.9	7	56.6	4	0.6	4.78	14.8	90.7	12	360	7.9	0
2	56	4	4	26.4	96.5	166	96	14	89	17	6.43	137	33	24	142	5.13	309.3	1.45	0.632	3.103	4.84	4.09	5.77	165	9.3	36.8	6.1	52	4	1.2	4.2	12.8	90.6	13.2	283	7.7	0
2	58	4	2	38.2	120.7	160	89	20	58	19	5.71	329	32	23	159	3.42	362.8	0.91	0.926	3.077	4.4	3.01	6.88	81.1	5.6	33.5	10.3	53	2.2	1.1	4.64	13.8	90.1	14.6	252	6.8	1
2	64	3	4	31.4	106.2	96	64	28	96	24	5	139	30	19	160	10.26	255.8	1.94	0.869	1.862	4.19	2.11	5.72	23.8	5.5	27.9	9.8	60	2	0.4	4.51	13.6	91.5	13.6	204	7.6	0
2	61	3	4	33.7	115.6	105	81	33	77	28	6.43	94	32	54	172	13.68	398.5	1.89	1.264	3.233	5.69	2.2	4.61	289	9.5	32.4	8.7	56	2.1	1	4.91	15	87.7	12.1	333	8.4	0
2	40	1	1	33.3	101.6	81	53	23	61	23	5	83	33	16	151	6.84	452	1.01	2.755	1.965	4.24	1.74	5.55	68.2	6.1	23.6	6	64.5	5.3	0.7	4.05	12.2	88.3	13.1	224	8.2	1
1	50	3	3	25.8	98	119	89	33	79	26	6.78	128	30	93	217	8.55	452	1.76	1.276	3.957	6.31	0.44	7.6	123	5	26.4	9.8	62.4	1	0.5	4.7	14.8	91.1	13.5	172	9	0
2	56	3	4	23.2	78.7	86	46	16	76	18	4.28	59	32	14	127	6.84	249.8	1.55	1.118	3.439	5.51	2.81	5.61	97.8	4.8	39.3	7.8	50.1	2.2	0.8	4.11	12.8	92.1	13.3	239	7.4	0
1	39	3	4	31.8	104.8	129	89	21	50	14	4.64	136	27	17	142	3.42	202.2	0.96	2.743	5.431	7.65	3.71	5.38	278	7.5	26	8.1	62.1	3.1	0.8	4.98	15	89.6	14.1	234	8.8	0
1	37	3	3	36.2	115.9	125	87	85	50	51	5	86	34	50	161	5.13	362.8	1.01	1.14	2.353	3.88	2.4	5.72	775	2.5	58.4	24.1	14.3	2.8	0.6	5.03	15.7	90.7	13.1	227	8.2	0
1	78	4	2	30.5	114.3	125	84	16	50	19	3.57	267	33	22	143	10.26	362.8	0.91	1.095	3.233	4.63	13.52	6.77	232	5.2	37.8	10.4	48.9	2	1	5.72	17.3	93	15.3	228	8.3	1
1	22	4	4	26.1	77.4	119	80	10	54	15	2.5	212	26	21	156	11.97	279.6	1.27	0.632	2.405	3.96	0.44	5.33	114	5.8	30.2	6.5	58.1	4.6	0.8	4.67	14.8	92.3	12.8	230	8.7	0
1	80	2	2	27	98.4	135	58	12	101	15	4.64	115	24	24	142	6.84	309.3	1.24	1.016	2.379	4.09	4.02	6.33	496	8.2	26.5	6.3	61.4	5.3	0.6	4.89	14.8	91.7	13.5	207	10	0
2	31	5	5	30.2	107.2	106	70	10	61	15	3.93	37	30	8	104	5.13	333.1	0.88	0.655	4.5	5.69	5.74	5.5	49.3	5.2	30.4	5.8	57.1	4.3	2.6	4.24	12.8	91.5	15	340	7	0
2	42	3	5	57.3	159.5	114	75	31	53	30	7.85	124	25	21	167	3.42	511.5	0.91	2.202	2.457	4.37	19.75	9.38	70.8	7.8	18.6	4.5	73	3	1	4.41	12.6	88.9	15.2	192	9.4	1
1	56	3	5	30.4	114.6	118	82	30	58	24	5.36	228	21	18	150	17.1	333.1	1.11	0.96	1.836	3.39	0.97	5.83	232	6.6	22.3	8.2	67.3	1.7	0.5	5.64	15.6	82.1	13.5	221	8.7	1
2	36	3	4	43.9	136	114	83	21	60	15	4.64	45	30	14	166	6.84	267.7	1.06	0.621	2.017	3.36	3.42	6.33	97.8	5	37.5	8.2	48.7	4.6	1.1	4.3	12.7	89.3	13.3	246	8.1	0
2	62	1	3	28	99.1	113	60	16	69	21	6.43	168	25	14	189	5.13	136.8	1.53	0.903	1.707	3.65	1.57	6.22	24.9	3.5	50.8	7	37.5	4.2	0.6	4.35	11.7	80.6	19.7	208	7.3	1
1	41	3	3	25.6	79.7	116	73	23	92	22	4.28	142	33	17	161	8.55	398.5	1.68	0.948	3.051	5.17	0.73	6.11	74.5	8.1	31.1	7.1	57.6	4.1	0.2	5.04	14.6	87.9	13	225	7	0
1	52	1	1	26.1	97.2	132	90	17	93	18	8.21	121	28	18	139	10.26	428.3	1.19	0.96	4.707	6.34	1.58	5.44	125	5.5	38.7	6.5	50.7	3.7	0.5	5.36	17.1	92.1	13.3	195	7.5	0
2	29	3	4	21	69.9	89	55	15	66	17	2.14	52	28	13	127	8.55	202.2	0.88	0.677	0.983	2.17	1.02	4.94	29	5.6	26.3	8.7	59.3	5.1	0.7	3.87	11.4	88.1	13.7	351	8.2	0
2	72	5	5	32	108.7	130	69	8	42	6	20.35	17	32	14	188	5.13	392.6	1.14	3.364	3.284	5.97	13.23	9.66	2030	9.5	21.9	12.6	61.3	3.8	0.6	3.36	10.4	97.2	17.2	283	8.2	0
2	54	3	5	23.6	80.5	156	86	17	47	18	5.36	31	27	17	130	8.55	160.6	1.89	0.35	2.302	4.34	0.33	5	12.8	5.5	22.5	7	68.8	1	0.9	4.14	13	92.2	12.6	255	8.7	0
1	45	4	5	40	134.7	99	58	18	70	21	3.93	385	32	21	188	8.55	327.1	1.16	0.756	2.767	4.27	6.94	5.61	289	5.3	31.5	12.2	51.2	4.1	1.2	5.82	16.3	84.3	14.1	178	7.9	0
1	52	4	5	26	92.4	105	67	37	77	26	4.64	228	35	19	150	11.97	404.5	1.01	1.061	4.034	5.53	0.8	5.61	134	8	38.3	6.6	48.7	6	0.5	5.25	15.4	87.2	13.7	265	8.4	0
1	54	3	5	21.6	86.2	137	74	30	64	29	2.86	188	27	14	135	10.26	321.2	1.06	0.508	2.896	4.19	0.38	5.33	38.4	4.4	33.6	14.6	47.9	3	1	5.43	16.4	90.7	13.4	168	9.5	0
2	59	5	4	22.7	83.5	94	67	15	80	24	2.86	138	25	21	159	3.42	214.1	1.4	1.039	3.336	5.2	30.77	2.61	144	6.9	33.1	8.6	54.8	2.4	1.2	3.92	12.3	95.4	12.9	315	6.8	0
1	62	5	1	25.3	91.2	177	103	20	82	18	5.71	116	30	12	166	3.42	350.9	1.09	2.687	1.94	4.27	0.16	5.33	209	7.1	29.3	8.7	60.7	0.8	0.6	6.76	13.6	66.2	16.6	241	7.9	0
2	28	4	4	27.5	83.1	112	71	30	80	20	5	188	32	20	135	1.71	261.7	1.09	1.231	2.327	3.98	1.62	5.22	55.6	4.5	45	8.5	43.8	2.3	0.5	4.68	12.8	82.6	13	224	8.2	0
2	64	4	5	24.7	77.2	151	85	12	47	27	5.36	295	29	18	178	15.39	362.8	1.84	0.44	2.431	4.47	1.09	5.44	55.3	4.6	25.8	5.2	65.9	2.1	1.1	4.41	12.4	86.9	14.7	176	9.3	0
1	60	4	3	32.5	105.2	181	103	13	58	16	7.14	532	35	20	168	3.42	255.8	1.09	0.881	3.595	5.09	2.07	5.72	6.17	7.4	42.7	8.4	43.6	4.7	0.7	4.34	9.1	70.3	17.3	251	7.9	0
1	32	3	4	25.8	91	114	77	21	78	18	3.93	127	24	21	137	10.26	297.4	0.93	1.739	1.293	3.03	0.37	4.55	120	7.8	27.1	8.1	61.9	2.3	0.8	5.73	16.9	88.1	13	149	11.2	0
1	59	3	4	22.7	93.3	106	63	14	77	13	8.93	110	31	16	154	8.55	410.4	0.91	1.784	2.224	3.96	5.87	5.33	162	12.7	22.3	4.6	71.2	1.4	0.6	4.61	14.5	94	14.1	218	9.6	0
1	49	5	2	26.5	102	118	66	16	114	17	3.57	69	30	12	181	10.26	291.5	0.93	0.96	3.439	4.81	5.37	5.94	97.2	10	25.7	6.5	64.1	3.4	0.3	4.6	15	93.9	14	201	8.4	0
1	48	4	3	42.9	129.1	180	94	21	157	29	11.07	1375	34	73	247	3.42	392.6	1.37	1.49	2.741	4.78	3.74	11.8	153	3.2	13.3	6.9	78.1	1.2	0.6	3.09	9	88.4	15	110	7.3	0
1	80	3	5	29.1	105.8	156	65	37	70	32	6.07	236	27	23	228	8.55	345	1.19	1.784	1.681	3.7	0.53	5.88	100	5.2	29.6	8.1	60.4	1.6	0.4	4.51	16	99.1	12.8	97	9.6	0
2	75	4	5	26.8	89.2	157	79	18	61	21	3.57	181	26	12	159	13.68	285.5	1.86	0.802	3.905	6.13	0.48	5.16	102	3.7	41.3	7.4	48.2	2	1.2	4.86	14.6	90.1	13.9	257	7.3	0
1	60	3	4	35.5	124.2	116	74	54	96	38	6.07	113	30	28	161	17.1	315.2	0.98	1.829	2.043	3.85	4.46	8.44	352	8.7	30.1	8.5	58.4	1.6	1.5	4.95	15.7	94.5	13.7	165	8.9	1
1	46	3	4	39.1	126.6	118	70	31	70	30	6.43	558	28	43	191	13.68	499.6	1.45	0.723	2.948	4.73	3.73	6.22	150	6.6	25.3	12.4	60.9	0.7	0.7	5.21	15.5	88.5	13	229	10.3	1
1	66	4	5	31.9	110.1	146	101	12	48	16	4.28	152	33	16	225	8.55	339	1.22	0.7	2.25	3.78	1.44	5.72	104	3.7	39.2	8.2	46.5	5.3	0.9	4.76	14.9	92	12.9	180	8.7	0
1	77	5	2	23.4	92.1	131	64	20	72	32	8.21	209	28	16	162	11.97	624.5	0.96	1.231	1.914	3.44	0.43	6.22	43.4	9.3	18.5	9.4	69.9	1.7	0.5	4.11	13.4	95.2	13.7	179	9.2	0
1	63	1	3	26.3	112.5	128	69	23	304	25	13.92	337	33	51	156	8.55	279.6	0.98	1.603	2.922	4.63	4.05	4.55	1170	6.4	21.5	7.3	66	4.8	0.6	3.91	12	93.6	13.3	197	6.9	1
2	67	3	3	34.2	117.6	123	77	17	60	18	5	43	29	16	154	8.55	243.9	1.71	1.377	3.439	5.77	3.09	6.83	494	5.9	20.1	7.8	70.3	1.5	0.4	4.65	14.2	91.6	13.5	198	8.7	0
2	29	3	3	17.1	68.8	112	77	32	76	24	4.64	63	29	31	154	20.52	208.2	2.15	0.598	2.379	4.81	0.56	4.94	102	9.7	42.2	6.1	45.3	6.2	0.4	4.91	14.8	88.3	13.2	218	7.4	0
2	80	5	1	25.9	93.2	160	87	18	68	22	5	137	28	21	174	6.84	321.2	1.06	2.01	3.776	5.77	4.18	6	149	9.1	39.3	5.9	52.2	1.9	0.8	4.53	13.8	90.9	12.6	321	6.9	0
1	60	5	5	29.1	103.7	136	78	14	98	16	5	76	30	15	113	6.84	440.2	0.88	0.96	0.647	1.97	4.45	4.05	204	11.8	21.5	10.3	64.4	3	0.9	4.86	15.3	90.9	13.4	189	9.4	0
1	66	2	4	30.9	116	146	77	29	85	41	5.36	784	26	18	217	10.26	392.6	1.19	1.535	2.431	4.32	2.72	5.83	165	7.7	48.2	7.9	37.3	5.8	1	5.28	14.7	82.9	13.4	179	8.2	0
2	74	2	3	25.4	91.1	192	85	11	97	15	3.21	66	35	14	143	13.68	172.5	1.4	1.558	5.637	7.76	1.19	12.4	77.8	5.1	40.2	8.3	48.5	2.7	0.4	4.81	14	86.8	13.1	262	7.9	0
2	72	3	4	32	103.1	115	57	20	55	20	7.85	126	34	33	163	5.13	220.1	1.6	2.777	3.672	6.54	1.51	5.66	511	6.3	22.1	9.7	60.2	6.6	1.6	4.29	13	91.5	14.6	198	8.1	0
1	69	4	4	23	86.4	131	73	12	118	24	7.5	334	31	13	160	20.52	434.2	1.19	1.084	2.793	4.47	2.37	5.44	285	6.3	29.9	9.3	55.8	4.6	0.6	3.76	13	99.6	12.3	149	9.9	0
1	21	4	4	29.6	104.8	109	87	25	72	21	4.28	183	37	24	141	6.84	303.3	0.96	1.75	2.405	4.16	7.99	5.66	230	9.8	36.9	8.4	52.1	2.4	0.4	4.94	14.1	86.2	14.5	301	7.6	0
2	20	3	4	31	97.7	98	63	12	67	12	3.57	64	29	12	112	6.84	291.5	1.14	1.242	2.302	4.01	2.18	5.72	29.2	8.5	36.2	7	54.5	1.6	0.8	4.82	14.5	86.8	13.7	219	8.6	0
2	47	5	5	21.8	78.1	104	64	10	62	15	2.86	48	27	18	121	6.84	249.8	1.22	1.502	3.879	5.79	1.21	6.49	116	7	35.5	5.4	54.5	3.9	0.8	4.66	15	93.9	12.9	256	7.7	0
2	39	4	3	49.3	146.3	130	90	13	93	16	4.28	113	39	26	152	6.84	374.7	1.4	1.129	3.543	5.46	8.37	6.55	99.5	7.8	37.6	4	46.2	11.2	1.1	4.66	13.5	88.2	15.1	426	6.9	0
1	66	4	3	27.4	108.7	168	50	4	131	21	8.57	365	35	16	188	3.42	303.3	0.93	0.903	1.241	2.59	2.64	6.99	12.6	8.2	16.9	9.1	71.2	2.2	0.8	4.34	10.4	76	20.5	245	8.6	0
2	23	2	5	33.1	95.4	94	67	8	63	13	2.86	99	31	9	148	3.42	291.5	1.24	1.084	2.896	4.63	4.28	5.22	14.6	6.7	40.2	7.7	49.6	1.9	0.8	4.98	12.1	77	16.4	299	8.1	0
1	80	3	3	25.8	105.2	122	69	11	69	18	6.43	49	23	16	105	8.55	261.7	1.45	1.242	2.353	4.37	0.37	9.1	33.2	4.5	20	8.1	68.8	2.7	0.5	4.59	14.3	90.8	13.4	122	7.6	0
1	58	3	4	41.1	141.7	116	77	25	77	20	7.14	53	30	38	159	5.13	350.9	1.5	2.111	2.612	5.07	1.72	4.88	116	5.5	35.4	9.2	52.9	1.4	1.2	5.17	15.2	85.6	14.5	195	10.5	0
1	73	2	1	33.9	120.1	150	88	14	155	13	7.85	71	38	70	92	8.55	315.2	0.65	2.1	1.965	3.57	3.47	20.1	207	9.3	22.9	4.9	62.4	8.8	1.1	4.6	13.4	86.6	13.2	355	9.8	0
1	25	5	5	22.6	85.9	112	73	14	81	14	6.07	65	33	17	123	5.13	321.2	1.47	0.44	3.026	4.71	2.45	5.66	116	7.3	44.5	6.3	44.3	4	1	5.4	15.4	85.9	13.5	188	8.2	0
1	55	5	4	22.3	87	115	76	17	59	11	7.5	91	27	51	174	13.68	214.1	1.34	1.942	3.646	5.87	0.36	15	592	12.8	17.9	6.8	74.5	0.3	0.6	5.32	16	88.3	12.5	215	8	1
1	62	3	4	29.9	103.2	141	83	26	54	21	5.36	188	23	29	162	10.26	380.7	1.19	1.287	4.112	5.9	1.54	5.88	660	7.1	29.8	11.8	54.9	2.7	0.9	5.53	16.5	87.8	14	263	8.1	1
1	41	4	3	37.3	125.3	124	77	13	74	13	6.43	116	27	24	79	1.71	327.1	1.11	0.542	1.758	3.13	0.88	5	231	4	42.4	9.7	44.6	2.5	0.9	5.12	12.2	76.5	16.3	187	8.2	0
2	50	5	3	48.4	152.8	116	63	11	51	13	15.71	67	33	17	205	1.71	469.9	1.01	1.682	2.508	4.29	138.81	8.55	103	8.4	29.3	9	59	2.2	0.6	3.42	10.7	95.1	13.5	349	7.1	1
2	29	3	5	31.3	103.5	111	81	14	59	19	4.28	168	31	13	177	6.84	303.3	0.93	0.644	3.077	4.29	1.47	5.55	80.7	10.7	23.8	6.5	68.1	1.3	0.4	4.73	14.8	92	13.1	239	8.6	0
1	41	5	5	32.5	110.7	110	70	24	73	17	4.64	138	34	19	140	8.55	446.1	1.01	2.653	3.388	5.61	1.35	5.61	539	9.6	26.2	10	58.2	4.9	0.9	4.42	13.7	91.4	12	324	7.4	1
1	71	5	5	22.4	89.2	128	63	19	79	26	4.64	325	23	15	182	11.97	345	1.29	0.666	2.276	3.88	0.47	5.55	24.7	4.2	33	7.9	55.6	3.3	0.3	4.36	13.5	92.9	13.2	151	8	0
2	59	4	4	38.9	115	135	83	10	90	12	3.93	73	32	21	152	8.55	303.3	1.37	0.565	3.465	5.09	15.91	5.55	77.4	7.2	33	5.7	60.3	0.9	0.2	4	12.2	95.1	14.2	245	7.9	0
1	39	2	4	26.9	95.7	123	69	29	87	21	4.28	149	35	37	169	5.13	303.3	1.34	1.535	2.845	4.89	2.33	5.72	223	8.8	30.4	6.5	61.5	1.1	0.7	4.96	14.7	89.4	13.4	313	7.1	0
1	23	4	3	25.8	82.5	120	81	20	47	18	5	347	31	22	121	8.55	434.2	1.09	0.666	4.681	6.08	1.13	6.33	168	5.3	32.3	10.9	56	0.5	0.5	4.68	13.6	88.6	13.4	201	9	0
2	50	3	2	31.4	102.5	120	81	35	65	19	5.71	74	26	55	138	8.55	255.8	1.32	1.75	2.353	4.47	0.51	5.55	99.9	5.4	29.3	7.8	59.4	2.9	0.7	4.5	13.9	90.2	13.8	184	8.5	0
2	51	3	5	19.1	71.2	90	55	12	50	19	5.36	43	28	13	120	13.68	226	2.25	0.497	3.776	6.26	0.67	5.22	79.6	3.2	29	9.3	59.6	1.5	0.6	4.36	13.3	91.7	13.2	147	8.3	0
2	49	3	4	26.4	86.1	92	59	12	76	21	4.28	158	36	13	160	8.55	261.7	1.97	0.35	2.302	4.42	1.39	5.27	10.9	4.1	33	9.4	53.1	3.7	0.9	4.81	11.4	74	16.2	331	7.1	0
1	36	1	2	27.4	94.7	117	78	20	110	17	5	148	29	57	175	6.84	333.1	0.96	0.711	3.439	4.73	2.23	5.61	41.8	5.2	25.6	5.1	63.4	5.1	0.9	4.82	14.7	87.9	13	188	8.5	0
2	39	5	4	30.7	101.6	103	68	15	51	14	2.5	155	39	33	142	6.84	273.6	0.8	1.513	2.353	3.85	3.7	5.77	9.38	6.3	32.8	9.2	51.4	5.2	1.5	4.21	7.7	58.6	24.4	297	9	0
2	23	2	5	34.2	103.7	97	69	16	86	13	3.21	65	37	19	134	6.84	255.8	1.66	0.926	2.741	4.81	14.79	5.05	64.2	10.3	27.5	4.6	66.8	0.6	0.5	4.45	12.7	85.7	14.2	448	8	0
2	34	3	5	40.7	112.4	96	59	13	57	12	2.5	56	23	13	133	5.13	237.9	1.6	0.508	2.121	3.96	1.1	5.05	55.2	8.2	36.8	6	51.7	4.7	0.8	4.33	13	87.5	13.7	252	6.9	1
1	46	3	3	29.1	113.5	120	73	13	75	14	6.43	167	25	20	152	6.84	339	0.83	2.123	3.569	5.38	2.26	6.33	190	11	41.2	7	48	3.1	0.8	4.82	14.5	91.5	14	267	8.5	0
2	38	3	5	23.2	80.9	99	60	13	80	16	3.93	46	31	18	121	11.97	214.1	1.58	0.485	2.276	4.09	1.39	5.16	98	5.3	35.4	7.5	53.3	3.6	0.3	4.71	13.9	85.7	12.1	323	6.8	0
2	42	3	3	20.4	78.5	99	62	8	55	12	2.86	65	32	12	129	5.13	232	1.27	0.96	3	4.71	1.66	5.55	29	6.1	23.3	6.4	68.1	1.7	0.7	4.68	15.1	94.9	12.7	212	7.1	0
1	48	4	3	30.6	108.3	147	87	31	88	24	4.28	644	36	24	160	6.84	398.5	1.4	0.35	4.551	6.1	5.43	6.99	189	8.2	15.3	3.9	80.1	0.3	0.4	5.63	15.8	84.6	13.9	224	8.8	0
2	40	5	3	42.1	107	111	76	43	66	31	5.36	98	33	28	175	8.55	232	1.53	1.061	2.508	4.53	2.65	5.16	120	6.5	44.2	8.4	44	2.6	0.9	4.16	13.4	94.1	13	217	8	1
2	45	3	5	23.5	90.1	103	68	21	62	21	2.86	59	31	18	169	11.97	321.2	2.35	0.768	2.56	5.28	1.98	5	64.4	5.9	23.1	8	64.6	3.9	0.5	4.49	13.5	90.9	13.3	278	8	0
2	63	1	2	31.6	105.5	108	63	22	145	20	5.71	36	30	41	140	10.26	267.7	1.53	0.824	3.388	5.3	13.58	5.94	114	6.3	31.8	8.2	56.4	3.1	0.7	4.71	14.1	90.8	13.5	327	7.3	1
2	21	4	3	25.9	79	114	73	10	55	18	3.57	114	33	9	172	3.42	232	1.78	0.463	2.095	4.09	6.88	5.16	25.7	3.3	40	16.3	41.5	1.5	0.8	4.7	13	84.9	12.9	314	7.5	0
2	73	2	2	28.5	94	125	77	10	98	17	5	44	27	9	161	3.42	249.8	1.29	1.885	2.483	4.63	1.03	8.49	82.2	6.3	40.2	7.4	50.1	1.4	1	4.3	13.6	94.9	13.5	207	9.3	0
1	37	3	5	36	119.3	150	93	60	81	28	6.07	172	31	31	169	10.26	487.7	0.91	0.971	3.362	4.71	1.29	5.44	448	6.6	30.5	6.3	61.5	1.2	0.7	5.1	16.9	95.2	12.8	312	7.8	0
2	64	5	1	23.9	80.9	152	86	9	71	16	5.71	103	32	15	189	5.13	315.2	1.06	2.032	4.215	6.21	0.81	5.38	635	5.6	36.2	10	50.7	2.6	0.7	4.62	14.2	90.7	12.9	302	7.8	0
2	80	3	3	29.2	102.5	96	51	19	114	37	10	50	29	197	212	5.13	309.3	1.42	1.953	2.327	4.65	1.63	4.55	417	6.2	16	8.6	73.8	1.3	0.4	3.88	13.2	100.4	15.1	189	7.4	0
2	80	3	2	29.8	96	188	83	11	85	20	3.21	78	26	13	182	6.84	220.1	1.94	0.689	1.5	3.75	1.86	5.5	109	8.9	23.4	8.9	65.4	1.8	0.7	3.85	12.5	98	13	239	7	0
2	39	1	1	34.7	100.1	107	66	28	94	16	4.64	70	36	23	127	3.42	166.5	1.01	2.202	3.336	5.35	5.57	13.3	15.2	7.2	27.5	4.2	64.3	2.8	1.3	4.58	13.5	89.5	12.8	313	7.3	1
2	30	4	4	48.9	146	116	84	10	120	15	3.93	192	38	28	132	6.84	434.2	1.24	0.61	2.845	4.37	15.57	5.33	106	7.8	33.3	6.7	58.3	1.1	0.8	5.48	12.5	67.9	16.9	249	9.7	1
2	26	5	4	33.3	94.2	94	60	5	56	15	3.93	148	31	15	180	6.84	398.5	1.22	0.632	2.612	4.11	2.28	5	57.1	8.2	34	5.2	58.4	1.9	0.6	4.58	12.3	82.9	13.8	380	8	0
2	41	4	4	22.9	82.2	147	94	15	60	16	4.28	108	37	22	157	5.13	249.8	1.4	0.711	1.94	3.67	0.93	9.83	47	8.5	35.2	4.9	58.4	1	0.7	4.91	14	84.1	13.8	228	8.8	0
2	63	1	4	24.5	90.5	124	72	33	89	31	6.07	75	27	22	136	6.84	237.9	1.37	1.976	2.896	5.17	0.81	8.66	32.7	4.9	35.3	8.2	53.5	2.7	0.4	5.23	15.3	88.2	12.9	187	7.9	1
1	31	2	3	27.8	91.1	131	81	29	78	26	6.43	244	32	39	182	15.39	297.4	1.09	1.456	3.543	5.3	0.87	5.38	82.3	5.5	29.5	5	64.4	0.7	0.5	5.5	15.8	84.3	12.9	209	8	1
2	61	5	3	29	94.7	121	71	14	87	16	3.57	79	35	23	168	10.26	368.8	1.45	1.581	2.819	4.99	1.57	5.22	99.1	7.3	38.3	9.4	50	1.7	0.7	4.64	14	88	12.9	344	6.9	0
1	57	3	5	42.7	142.4	117	74	26	90	20	5.36	118	29	75	163	8.55	386.6	1.16	1.287	0.698	2.46	2.99	8.38	231	10.1	24.6	8.9	53.8	11.4	1.4	4.98	15.2	91.6	13	292	7.2	1
2	46	5	5	30	88.7	127	90	15	61	18	5.71	64	33	10	141	5.13	327.1	1.19	1.185	3.388	5.12	7.45	6	37.4	6.7	34.4	7.7	51.7	5.7	0.7	4.29	12.7	89.3	14.1	257	8.4	0
2	74	3	4	35.7	117.1	100	55	11	77	14	7.14	26	27	16	119	3.42	458	1.06	2.981	4.862	7.29	9.91	7.33	135	6.7	22.5	9.1	64.7	3.1	0.7	5.23	15.2	88.2	14.1	252	9.9	1
2	55	5	3	20.4	75.3	108	61	18	77	21	4.28	120	32	33	187	10.26	208.2	3.21	0.565	2.043	5.51	0.52	5.27	88.2	4.5	29.4	7.6	57.4	4.3	1.3	4.43	13.6	89.9	12.7	246	7.4	0
1	28	3	5	27.7	106.5	116	63	28	72	19	7.14	99	29	21	131	3.42	404.5	1.4	0.994	3.31	5.17	2.1	5.33	378	8.6	37.7	6.1	54.5	1.5	0.4	5.02	15	90.1	13.8	281	7.5	0
1	52	3	3	27.6	100.1	154	83	36	97	28	4.64	440	29	90	184	3.42	291.5	1.09	1.14	2.793	4.4	2.12	5.33	130	8.9	28.3	12.8	55.6	2.7	0.7	5.05	16.5	96	14.6	389	10.8	0
1	56	3	3	31.7	108	135	75	18	72	21	5	88	28	17	154	5.13	327.1	1.01	1.806	2.379	4.22	4.93	6.11	56.9	5.3	29	7.4	58.9	3.6	1.2	5.19	14.3	82.7	14.4	188	9.4	1
2	28	5	5	26.3	80	83	55	10	56	14	2.86	81	33	8	136	10.26	255.8	1.68	0.565	1.914	3.85	2.75	5.16	36.3	4.8	39.8	6.4	52.4	1.2	0.4	4.12	13.1	95.5	12.4	229	8	0
1	72	4	5	33.9	115	146	87	14	126	15	5	179	37	26	156	6.84	315.2	1.24	1.185	2.353	4.14	2.03	5.88	62.5	3	38.3	11.2	47.9	2.5	0.3	3.65	11.1	90.5	15.3	250	7.6	1
2	63	4	5	34.5	111	188	94	8	83	13	6.43	60	53	28	184	8.55	559.1	1.58	0.937	2.276	4.29	19.88	6.66	199	7.1	28.8	6.7	63	1.2	0.4	3.26	9.7	85.9	14.8	282	6.6	0
2	70	3	4	27.9	95.5	116	61	11	80	13	9.64	50	30	17	160	6.84	630.5	1.42	1.027	2.845	4.73	7.3	6.27	241	10.1	34.2	6.1	55.2	3.4	1.2	4.27	12.8	88.8	13.7	302	8.7	1
2	36	1	4	41.8	122.4	113	69	61	63	52	3.93	205	37	64	195	5.13	345	1.11	2.879	5.663	8.09	11.63	11.9	103	12.1	39	4	51.7	4.9	0.5	4.9	14.1	85.1	13.9	296	8.5	1
2	56	5	3	25.7	100.8	126	71	27	96	21	5	116	36	61	175	5.13	321.2	1.24	4.493	4.448	7.76	3.96	6.66	95.3	6.6	41.5	5.3	49.1	2.9	1.3	5.15	14.1	81	13.6	238	8.2	0
1	48	1	2	31.3	103.5	127	83	45	112	37	5.36	170	43	83	138	5.13	440.2	0.8	2.348	3.207	5.09	4.78	8.77	31.6	7.8	30.5	7.6	58.4	2.8	0.8	4.86	13.9	83.4	13.8	208	8.2	1
2	49	5	3	21.8	77.4	116	65	9	27	9	4.28	52	30	13	106	8.55	208.2	1.24	0.858	1.965	3.59	0.5	7.22	131	10.4	23.1	5.6	67.9	3	0.6	4.51	13.4	88.1	13.9	491	6.7	0
2	61	3	4	20.8	80.7	140	85	19	83	19	5.36	61	22	50	147	11.97	172.5	1.71	1.513	1.552	3.96	0.43	5.55	89.6	4.3	19.6	8.6	70.8	0.8	0.4	4.41	13.7	89.6	13.3	225	8.3	0
1	68	3	3	35	122.5	111	54	12	78	16	3.93	139	30	17	132	8.55	362.8	1.4	0.813	2.586	4.34	3.88	7.11	137	6.3	23.2	9.1	66	1.1	0.6	4.19	12.6	90.7	13.4	264	8.3	1
2	55	4	3	30.7	110.4	122	69	25	143	41	21.42	240	41	61	251	8.55	588.9	1.06	1.095	0.983	2.53	1.06	5.55	122	4.3	20.2	9.3	60.8	9.3	0.5	4.06	9.9	75.3	16.2	178	8.6	0
2	59	4	4	31.3	107.6	110	68	23	93	27	3.57	139	38	147	118	3.42	285.5	1.14	1.242	1.94	3.65	7.56	5.77	83.7	10.5	26.5	6.1	65.1	1.2	1.2	4.44	13.3	90.7	14.9	362	7.9	0
2	47	1	5	19.7	74.7	126	78	12	38	17	2.86	54	29	8	135	6.84	154.6	1.94	0.474	2.017	4.16	0.76	5.44	18.5	6.7	15.6	6.5	75.5	1.6	1	4.31	13.5	93.1	13.4	191	7.4	0
1	60	3	3	25.2	102.4	107	65	15	57	22	6.07	235	25	17	153	13.68	339	1.24	1.039	2.508	4.22	0.45	5.61	234	5.4	42	11.2	43.3	2.9	0.8	4.69	15.3	96.8	12.5	212	7.3	0
2	63	4	4	37	125.5	136	75	13	51	12	5.71	197	31	30	138	3.42	321.2	1.03	1.423	1.733	3.41	4.99	7.22	258	4.6	41.4	9	48.8	0.4	0.6	4.07	12.7	92.1	13.7	238	7.9	1
1	74	5	5	22.6	83.8	125	72	17	56	20	6.43	121	28	14	150	11.97	356.9	1.97	0.745	2.224	4.53	0.4	6.88	53.2	5	33.8	10	51.5	4	0.9	4.86	15.2	94.1	13.1	277	7.1	0
1	66	2	4	27.8	94.4	130	59	22	103	21	7.5	118	31	24	165	5.13	333.1	1.42	1.795	1.371	3.62	4.06	5.83	121	8.2	22.3	14.6	57.9	4.9	0.4	5.12	14.8	86.6	14.8	175	8.7	0
1	65	3	3	43.6	137	155	82	20	76	12	11.78	74	31	27	164	6.84	577	1.16	2.224	2.586	4.76	10.94	10.7	332	8.8	19.8	8.6	68.5	2.7	0.5	4.63	14.1	89.7	13.7	205	8.1	1
2	75	3	4	30.1	106.7	132	79	25	144	22	5.71	63	30	69	172	5.13	273.6	1.81	1.885	2.508	5.17	4.02	6.05	120	6.5	36.7	8.7	48.1	3.5	3.1	4.67	15.5	95.5	12.9	396	8.1	1
1	53	3	3	29.6	102.9	134	78	17	85	17	4.28	93	37	19	147	10.26	321.2	1.06	1.761	3.517	5.38	0.64	6.22	45.9	6	32	9.2	54.8	3.2	0.9	4.94	14.8	88.4	13.8	213	8.7	1
1	69	1	1	28	98.5	135	60	27	317	36	8.57	103	46	149	257	17.1	333.1	2.07	1.321	1.836	4.5	3.42	23.4	1210	5.1	24.3	7.3	62.2	5.3	0.9	3.62	12.4	95.3	13.2	111	8.1	0
1	63	3	5	33.8	116.4	128	65	32	119	28	4.28	160	36	25	173	3.42	309.3	1.19	1.095	3.672	5.35	17.2	5.66	63.2	9.7	12.6	5.7	78	3.2	0.7	4.81	13.2	83	14	249	9.7	1
2	62	2	1	31.4	109.2	135	78	24	103	30	7.5	64	26	75	193	3.42	345	1.24	1.513	3.129	5.07	3.13	6.55	47.6	12.9	30.9	9.6	49.5	9.4	0.7	4.69	13.8	91	14.7	219	9.6	1
2	67	3	4	31.8	116.2	133	93	12	58	14	3.57	103	33	13	134	6.84	362.8	0.93	1.885	1.526	3.31	6.98	6.61	36.6	11.9	33.3	8.7	55.8	1.7	0.6	4.85	13.4	84.2	15.2	251	10.3	1
2	61	4	5	27	92.3	136	70	25	51	22	3.93	99	25	20	190	5.13	208.2	1.22	3.76	4.37	7.32	0.91	5.16	155	4.5	41.1	8.4	47.9	2.1	0.6	4.62	13.7	89.1	13.6	277	7.1	0
1	67	2	1	25	95.6	138	83	22	84	20	6.07	98	31	19	158	23.94	309.3	1.34	1.118	2.664	4.53	3.14	7.33	133	5.8	27.6	9.7	61	1.5	0.3	5.04	15.9	94	13.7	187	10.1	0
1	80	4	3	27.5	109	132	63	15	178	19	4.28	195	32	7	191	6.84	350.9	0.96	0.655	2.353	3.62	2.08	6.44	69.1	5.9	46.5	7.3	44.1	1.4	0.9	4.64	14.3	93.5	15.7	122	10.4	0
2	34	4	4	30.8	108.5	126	99	10	58	14	3.93	61	36	12	172	5.13	303.3	1.58	0.813	3.646	5.59	1.75	5.38	50.5	7.9	40.5	5.2	47.5	6.4	0.5	5.36	13.4	78.8	14	207	8.8	0
1	42	3	4	33.4	117.4	121	85	56	55	39	5.71	410	25	29	206	8.55	535.3	1.06	3.003	3.646	6.08	1.08	6.11	377	5.3	28.9	7.8	59.1	3.4	1	5.22	15	85	12.8	196	7.9	0
2	34	1	3	23.5	83.9	101	62	26	60	24	4.28	51	31	33	120	6.84	214.1	1.42	0.576	1.784	3.47	0.84	5.83	18.4	5.5	30.6	11.3	56.1	1.8	0.4	4.42	12.5	86.3	14.2	248	8.2	0
2	57	3	2	29.5	104.7	141	80	11	142	14	5.36	124	27	9	197	3.42	249.8	1.63	1.547	3.672	6	1.18	4.44	57.6	8.4	32.5	6.6	57.5	2.5	1	5.07	14.8	86.1	15	255	8.7	0
2	68	5	3	24.5	91.7	122	81	15	113	23	6.07	352	36	17	222	8.55	398.5	1.94	0.892	4.396	6.75	4.44	6.55	660	7	27.7	6.7	61.3	3.3	1.1	4.73	14.5	92.2	14	281	7.1	0
2	22	4	4	25	74.9	112	62	11	55	17	2.86	105	30	10	138	6.84	220.1	1.29	0.463	1.371	2.87	0.49	4.55	25.4	4.2	44.4	8.2	45.5	1.2	0.8	4.35	12.9	87.9	13.2	262	7.1	0
2	65	4	4	23.6	85	129	77	16	57	19	6.78	130	29	22	208	13.68	368.8	2.53	0.79	3.284	6.18	0.36	4.88	345	8	21.9	8.1	65.8	3	1.3	4.3	14.3	96.3	13.2	304	8.9	0
2	40	4	3	35.9	111	114	86	27	75	22	2.14	170	34	44	190	8.55	267.7	2.28	0.677	2.379	4.97	1.35	5.5	120	5.3	47.8	9.2	41	0.6	1.5	4.18	13.4	93.2	12.5	226	8.7	0
2	45	3	4	40.5	129.8	138	87	15	88	12	3.57	50	33	23	139	5.13	261.7	1.29	0.644	3.776	5.35	7.58	5.44	29.5	8.4	30.9	7.6	60.1	0.8	0.7	4.48	13.4	89.4	13.4	322	7.9	1
1	40	5	5	30.3	108.8	124	84	35	107	21	5.36	116	28	32	133	8.55	297.4	0.78	3.827	2.095	4.63	2.43	13.3	377	7.6	37.2	7	50.6	4.6	0.8	5.31	15	84.1	13	272	9.3	1
1	65	1	3	30	104.2	152	83	42	87	28	5.36	77	32	24	143	13.68	392.6	1.32	0.847	1.215	2.92	0.72	6.49	161	11.5	14.1	5.9	77.3	2	0.8	5.59	16.8	87.7	13.2	181	8.2	0
1	80	3	3	27.8	103.6	131	67	15	62	17	4.64	69	28	83	132	11.97	249.8	1.11	2.608	1.655	3.96	3.39	8.94	102	4.5	29.4	6.4	63.1	1	0.2	4.72	15.1	92.7	13.4	137	7.6	1
2	28	5	3	29	90.5	105	73	9	58	13	3.93	96	34	13	135	6.84	303.3	0.85	0.723	2.689	3.88	1.27	5.44	65.8	4.4	42.1	8.2	47.6	1.2	1	5.14	15.6	89.5	12.9	253	9	1
2	76	3	4	24.7	89.4	172	84	14	96	16	6.07	56	29	15	149	6.84	368.8	1.06	2.416	3.181	5.35	0.87	5.77	117	6.1	44.4	6	44.3	4.1	1.4	4.63	14.1	88.9	13.2	296	8	0
2	57	2	5	32.1	100	123	67	23	71	25	4.28	278	37	12	167	10.26	220.1	1.27	2.179	2.612	4.89	3.61	5.66	91.5	5.4	46.3	10	41.2	1.8	0.9	4.68	14.2	89.5	12.7	147	10.5	0
1	49	3	4	30.9	113.5	126	82	21	90	20	4.28	262	26	28	179	10.26	446.1	1.01	1.739	5.094	6.9	3.87	4.44	504	9.1	20.6	7.1	70.2	1.7	0.6	5.03	17.8	99.4	13.3	222	8.4	0
2	55	3	3	29.5	97.8	101	71	21	84	16	5.36	128	28	22	146	3.42	362.8	1.34	2.077	4.526	6.83	4.08	5.44	137	8.2	37.2	9.5	51.1	1.6	0.8	4.34	12.9	88.9	12.5	311	7.1	0
2	61	4	4	34.1	108.6	128	72	14	94	17	12.85	366	40	13	242	5.13	458	1.76	1.005	2.767	4.99	8	11.5	106	4.2	39.3	10.6	45.4	4.1	0.7	4.06	11.7	86.7	13.1	153	9.5	0
1	68	4	5	39	130.8	112	52	19	58	22	3.57	451	30	20	127	8.55	374.7	1.19	0.35	1.991	3.34	1.41	5.88	157	6.2	32	8	55.4	3.7	1	4.95	15	89.4	14.4	401	7.3	0
1	41	5	5	21.7	76.5	128	90	21	54	23	5.71	149	37	35	124	11.97	398.5	1.58	1.298	5.172	7.34	0.29	5.77	302	4.9	48.5	6.9	41	2.8	0.9	5.42	15.6	86.6	13.8	310	6.3	0
1	22	1	3	24.2	85.9	116	60	23	85	33	4.28	395	30	18	172	6.84	345	1.97	0.914	2.457	4.84	0.31	5.44	55.6	8	16.2	6.4	75.6	1.6	0.3	5.41	14.9	82.3	13.4	221	7.9	0
2	66	3	3	26.2	85.4	135	82	13	73	17	7.14	75	28	20	218	6.84	356.9	1.47	1.242	3.595	5.64	1.04	5.72	61.7	7.4	34.8	9.5	50.4	4	1.3	4.22	12.6	90.2	13.4	336	8.9	0
2	73	3	4	27.3	101.7	141	77	13	57	19	6.07	68	30	25	192	10.26	303.3	2.2	0.711	3.284	5.82	2.28	6.11	157	4.8	22.9	7.4	63.6	5	1.2	4.67	14.3	92.5	13.7	236	7.6	0
2	75	3	5	32.9	109.6	103	68	20	52	21	4.28	51	22	12	145	13.68	273.6	2.02	0.937	2.534	4.99	0.72	5.72	39.8	5.4	28.8	7.1	61.9	1.8	0.5	4.42	13.9	94.9	13.5	269	7.6	0
1	70	5	4	29.8	113.9	140	84	14	58	16	6.07	164	28	16	143	11.97	368.8	1.09	1.287	2.767	4.45	0.94	5.66	392	6.9	42.8	7.2	47.1	2.1	0.9	4.79	15.4	95.1	13.3	258	8.4	0
1	65	4	3	20.6	77.7	112	66	11	70	17	5	158	32	12	119	11.97	345	1.97	0.271	2.741	4.84	5.34	7.05	408	4.4	30.4	11.8	56.3	0.5	1.1	4.72	13.1	84.2	15.2	207	7.5	0
2	31	5	5	29.5	96	107	84	13	64	12	3.21	58	42	20	133	3.42	309.3	1.06	1.366	2.819	4.5	4.15	5.88	50.6	8.5	25.1	7.2	61.8	5.5	0.5	4.75	13.7	88.6	12.7	342	7.6	0
2	72	4	4	37.9	115.4	137	65	15	94	14	7.85	216	35	31	147	3.42	279.6	0.96	1.637	2.457	4.16	5.35	6.94	64	6.5	31.7	6.9	59.2	1.5	0.9	4.47	11.7	82.5	16.8	246	7.9	0
1	20	1	4	20.5	76.7	125	75	11	87	18	3.21	137	23	7	163	17.1	291.5	1.24	1.264	2.25	4.06	0.19	5.61	99	5.4	40.9	7.4	47.4	3.3	1.1	5.04	15.3	91.3	12.8	150	10.5	0
1	52	3	5	36.4	119.3	116	76	24	79	20	5.36	165	30	21	133	6.84	368.8	0.83	1.637	3.233	4.81	3.54	5.5	203	7.1	26.5	10.4	59.2	3.4	0.7	5.44	15.4	82.4	13.2	216	8.3	0
1	79	5	5	23.7	99.3	125	57	20	60	19	5.71	113	30	17	122	8.55	237.9	1.4	0.914	1.94	3.75	0.37	5.33	212	5.6	16.7	11.1	66.3	5.5	0.6	4.93	11.3	72.1	15.2	189	8.4	0
2	72	3	2	29.5	105.6	137	76	22	72	25	5.36	275	31	15	229	5.13	267.7	1.58	1.106	3.543	5.64	4.9	6.77	28.6	6.5	26.8	8.1	61.4	3.2	0.7	4.57	12.8	85.9	14.6	214	8.3	1
1	66	4	5	32	116.7	121	55	8	79	8	6.07	171	30	26	150	8.55	380.7	1.03	1.118	1.888	3.44	6.8	14.6	148	6	32.2	5.4	56.1	5.5	1	4.28	13.9	94.4	13.6	275	7.4	0
2	57	3	5	28.7	96.4	123	73	32	51	24	4.28	120	27	56	169	8.55	184.4	1.19	1.377	2.922	4.73	0.35	5.83	15.5	6.3	36.3	8.3	50.9	3.8	0.8	4.18	13.7	95.7	13.1	333	7	0
1	64	5	2	27.7	108.1	138	98	14	114	13	2.86	35	32	33	176	18.81	339	1.76	1.231	2.276	4.6	6.94	6.77	120	9.1	27.3	8.2	63.7	0.6	0.3	5.15	18	100.5	12.6	230	9.1	0
1	64	3	3	30.4	118.4	129	74	37	89	29	5.36	181	27	22	214	17.1	362.8	1.53	1.321	3.957	6.08	0.93	6.11	180	6.2	32.5	9.2	52.3	4.8	1.4	4.79	14.8	90.5	13.3	247	7.4	0
1	74	4	5	37.9	125.3	170	70	37	150	24	10	99	25	207	216	8.55	541.3	1.27	0.711	1.577	3.18	11.99	5.61	534	7	18	12.7	66.5	1.9	0.9	4.25	11.1	80.3	16.5	122	9.2	0
2	45	5	4	34.2	115.5	125	92	18	95	13	3.93	67	34	15	154	5.13	255.8	1.06	1.784	3.336	5.22	1.95	5.94	9.32	7.4	39.1	6.1	53.5	0.7	0.7	4.7	13.1	86.3	15.1	318	8.8	0
1	20	3	4	20	73.9	121	71	12	62	18	4.28	89	26	20	125	8.55	350.9	1.55	0.429	2.276	4.03	0.36	4.94	65.9	4.3	36	7.8	52.8	2.5	1.1	5.43	15.8	85.4	12.6	159	9.2	0
2	73	4	5	30.7	102.9	130	80	53	81	39	5.71	265	32	46	200	5.13	499.6	1.27	1.264	9.232	11.07	2.85	8.6	954	5.9	29.3	11.7	56.3	2.1	0.7	6.05	17.7	88.5	14.7	265	8.6	1
2	60	2	4	24.3	82.9	176	73	23	146	15	9.28	64	40	27	147	6.84	374.7	1.16	3.331	5.043	7.73	1.8	21.6	230	7.8	34.9	7.1	54.3	3	0.8	4.39	13	90.8	13.1	301	10.6	1
1	73	3	5	26.1	98.5	140	70	18	100	19	4.28	62	38	18	133	6.84	267.7	1.37	1.908	1.629	3.88	3.24	5.94	41.2	6.8	26.5	8	62.6	2.5	0.5	5.86	17.2	87.5	14.1	173	7.8	0
2	63	5	5	23	90.2	114	70	14	52	16	4.64	31	29	17	187	39.33	220.1	1.24	1.535	1.448	3.39	1.59	15.9	572	7.7	15.7	4.6	78.6	0.6	0.6	4.77	15.8	91.2	15.3	190	7.3	0
1	26	1	4	35.5	117.9	121	69	50	54	30	4.64	169	32	35	150	25.65	469.9	1.06	1.287	2.508	4.16	1.55	5.61	383	9.7	21.3	8.1	54.5	15.5	0.7	5.14	15.4	88.1	12.6	207	8.2	1
1	29	2	5	28.4	96	118	68	38	96	29	6.78	350	26	49	162	10.26	463.9	1.4	0.926	2.845	4.65	1.77	5.27	734	5.2	37.1	5.7	54.8	2	0.6	5.55	15.9	83.5	13.3	228	8.3	0
2	75	3	5	20.8	74.6	131	65	23	139	23	3.21	92	29	174	207	3.42	243.9	1.99	1.569	1.629	4.34	2.31	5.05	68.3	5.9	36.6	8.7	53.1	1.2	0.5	4.09	13.2	97.5	13.4	188	6.5	0
1	40	2	1	25.8	98.8	125	85	53	109	30	4.64	94	37	58	144	13.68	345	0.88	1.253	3.62	5.07	1.45	5.5	115	5.8	30.6	8	59.5	1	0.9	5.75	17.1	85.4	13.6	241	8.4	0
1	56	5	5	37.1	118.4	130	73	24	90	17	6.78	99	32	37	123	5.13	499.6	1.11	1.106	1.526	3.15	4.49	6.66	168	9	37.7	6	52.4	3.1	0.9	4.83	13.9	87.2	14	170	8.7	1
2	70	4	3	34.5	109	160	83	8	60	13	4.28	63	28	11	129	6.84	434.2	1.14	0.824	3.103	4.63	2.05	5.88	19.2	8	38.4	5.4	49.9	5.2	1.2	4.82	11.9	77.3	16.4	259	8.6	0
1	53	5	5	33.2	117.7	123	77	17	108	16	5.71	302	31	63	156	3.42	267.7	0.91	2.382	4.189	6.18	5.2	8.44	154	9.5	35.8	9.1	50	4	1.2	5.2	15.4	87.9	15	336	7.3	0
2	27	3	5	27.2	86.7	113	76	10	53	16	6.43	57	31	10	119	17.1	291.5	1.78	0.508	2.327	4.34	0.39	5.27	86.3	6.8	27.2	7.3	60.3	4.9	0.4	4.61	14.2	88.5	12.8	346	9.2	0
2	32	2	4	34.4	112.7	101	71	22	83	18	3.57	78	27	15	107	5.13	291.5	0.91	2.687	1.81	3.96	1.23	5.77	37.8	6.7	27.7	3.4	66.7	2	0.4	4.94	13.6	83.7	13	214	9.9	1
1	20	1	4	27.6	101.7	121	81	22	66	14	4.28	89	30	19	140	8.55	440.2	1.03	0.881	2.508	3.96	0.75	5.44	50.5	8.8	24.9	9.4	61.4	3.3	1	5.58	17.3	88.3	12.4	261	8.1	0
2	54	3	3	43.8	134	146	97	25	48	27	4.64	115	36	37	168	5.13	291.5	1.4	2.529	1.81	4.37	38.64	6.77	372	7.8	23	6.7	67.7	2.3	0.5	4.13	12.7	92.7	13.8	237	8.7	1
2	39	3	5	25.4	80.3	108	80	16	46	20	3.57	63	29	14	121	6.84	255.8	2.61	0.497	2.87	5.72	0.92	5.22	26.2	7.8	25.2	6	66.4	1.7	0.8	4.57	14	90.4	13.1	326	7.2	0
1	23	3	4	38.4	123.5	110	85	43	82	20	3.93	415	28	212	189	6.84	350.9	0.93	2.529	3.853	5.95	10.82	5.5	55.6	6.5	36	9.9	50.4	3.2	0.6	5.04	14	81.7	14	316	7.8	1
2	71	2	2	27	93.4	138	58	28	81	28	3.57	393	27	17	204	6.84	184.4	0.85	2.698	2.56	4.65	0.74	5.77	48.4	6.6	40.5	10.8	45.4	2.6	0.9	4.05	12.4	87.3	14	429	6.9	0
2	34	4	3	30.3	97.9	131	86	10	63	15	4.28	156	37	16	208	3.42	232	1.84	0.44	3.103	5.15	1.54	4.83	7.92	6.1	37.5	9.5	50	2.2	1	4.73	11.4	77.7	16.2	220	10	0
1	48	2	5	44.6	130.9	95	56	14	51	16	6.78	92	30	18	128	8.55	297.4	1.01	0.621	1.577	2.87	0.78	5.33	60.1	6.6	20	9.1	66.9	3.5	0.7	4.61	14.7	94.1	14.4	262	8.4	1
1	69	3	4	25.1	90.2	126	82	10	64	19	5.36	45	30	8	118	8.55	249.8	1.66	0.756	3.336	5.33	3.27	6.83	102	6.5	16.2	8.1	73	1.4	1.4	4.89	15.2	93.1	13.7	222	8.5	0
1	73	4	4	32.7	107	97	53	28	36	36	7.5	513	28	18	220	8.55	404.5	1.29	0.982	2.586	4.32	0.5	6.11	267	4.9	29.4	11.9	57	1.2	0.5	4.4	14.5	100.5	13.6	154	9	0
1	62	4	4	29.8	112.5	130	67	21	86	19	2.86	123	34	71	145	5.13	422.3	1.32	0.858	2.276	3.98	11.19	6.77	168	5.7	19.3	13.4	61	5.2	1.3	5.31	14.8	84.7	15.7	207	7.9	0
2	71	5	5	25.3	94.4	128	84	8	81	17	6.07	54	28	17	182	5.13	356.9	2.17	0.485	2.172	4.58	3.27	5.72	29	3.7	33.8	8.8	52	4.5	1	3.95	11.9	87.8	13.6	174	8.6	0
2	31	3	4	24.1	86	105	69	17	71	13	5.36	69	27	19	129	6.84	237.9	1.06	1.411	2.017	3.72	0.7	5.5	15.6	7.6	24.2	6	68.1	1.4	0.5	4.85	14.1	88.1	13.8	133	11.2	0
1	31	5	5	22.3	77.9	117	72	18	32	14	5.36	115	25	9	124	6.84	285.5	1.5	0.677	3.595	5.4	0.11	5.33	262	4.6	24.1	5.8	66.8	3.1	0.4	5.06	15.3	91	13	221	7.7	0
2	57	3	4	16.8	73	132	79	22	95	20	4.28	96	25	31	183	8.55	208.2	1.6	0.666	2.25	4.16	2.48	5.11	61.2	5.8	34	8.3	56.5	0.8	0.6	4.97	16.1	94.9	14.2	257	7.5	0
2	37	3	3	48.9	118.9	87	65	12	72	13	4.28	66	35	16	143	5.13	315.2	1.19	0.971	3.233	4.86	3.93	5.94	75.2	12.5	22.5	7.3	64.7	5	0.6	4.89	15.6	96.4	13.6	340	7.4	1
2	33	5	3	32.5	106.2	114	75	16	113	15	5.71	61	36	15	157	3.42	291.5	1.29	1.389	3.284	5.22	10.76	5.94	33.6	11.1	26.2	7	64	2	0.9	4.86	13.3	83.4	13.5	298	8.9	0
1	20	4	3	21.6	75	115	71	15	55	17	3.57	171	23	22	138	8.55	226	1.27	0.734	2.25	3.85	0.56	5.27	104	13.7	13.3	5.5	76	4.7	0.6	5.2	16.3	94.7	11.9	161	9.6	0
1	45	3	5	27.3	100.3	101	69	26	99	20	6.07	95	34	69	151	11.97	404.5	1.06	0.982	3.672	5.17	2.34	5.11	140	8.1	26.7	12.3	53.2	6.6	1.4	4.95	15.8	95.4	13	267	11.4	1
1	33	5	5	25.7	98.4	122	72	37	93	33	5	125	36	74	148	3.42	356.9	1.24	3.5	4.655	7.5	2.22	5.16	79.5	8	32.8	8.2	56.3	2.3	0.6	5.21	14.5	81.9	14.5	227	8.1	1
1	32	1	2	30.2	94.6	115	78	22	63	22	5.36	396	32	20	202	5.13	380.7	1.42	0.44	3.414	5.04	1.69	5.5	198	6.3	26.7	8.8	62.6	1.6	0.5	4.83	14.3	90.1	13.5	229	9.3	0
2	57	3	3	41	120.8	130	87	17	104	18	4.64	57	29	14	167	8.55	333.1	0.91	1.423	3.31	4.86	8.97	6.94	557	7	22.2	7.4	69.1	1.1	0.3	4.19	13.4	96.4	14.2	154	7.9	1
1	31	4	4	39.6	132.2	109	65	24	85	22	4.28	99	31	18	142	6.84	404.5	1.45	0.802	3.258	5.07	5.88	6.27	34.5	6.1	25.9	6.7	64.8	2.1	0.6	4.8	14.4	87.7	13.8	265	9	0
2	52	3	4	39.4	111.7	121	73	24	70	19	3.93	86	29	14	176	5.13	273.6	1.03	1.434	2.974	4.65	11.91	5.5	66.9	5.8	28	9.2	56.5	5.5	0.9	4.76	13.1	81.8	16.2	297	8.6	0
1	62	5	5	29	102.4	125	69	16	75	21	5.36	196	38	24	167	11.97	463.9	1.01	1.852	2.198	4.06	1.37	6.61	91.8	6.6	30.8	6.2	49	13.4	0.7	4.54	14.1	90.8	13.3	216	8.4	0
2	80	3	3	24.4	81.1	151	74	9	90	13	6.43	56	29	23	137	5.13	469.9	1.11	1.4	1.836	3.59	3.87	5.83	94.7	7.2	16	10.4	69.5	3.3	0.9	5.05	15.6	91	14.1	136	8	0
1	43	3	3	51	153.2	117	80	30	64	21	5.71	313	30	40	165	6.84	463.9	0.96	1.185	3.077	4.58	6.5	6.55	49.4	7.5	22.8	7.4	66.9	2.4	0.7	5.11	13.4	77	15	194	9	1
1	25	3	3	24.5	85.6	114	66	15	68	20	7.14	53	31	13	159	6.84	297.4	1.14	0.565	1.707	3.1	1.85	6.05	165	6.7	42.6	12.4	38	6.6	0.6	4.73	14.4	89.1	13	245	7.1	0
2	30	4	4	22.7	76.6	119	76	11	38	23	2.86	513	28	9	125	3.42	208.2	1.71	0.948	2.069	4.22	2.86	5.66	47.8	3	41.2	8.2	47.5	2.8	0.4	3.62	11.4	96	12.5	256	7.7	0
1	27	2	2	37.2	124.4	132	78	181	111	69	4.64	454	32	67	176	10.26	440.2	0.93	1.694	3.672	5.38	5.1	6.99	242	10.3	22.4	7.8	66.6	2.5	0.9	5.15	16.8	91.6	13.1	222	8.7	1
2	47	4	5	26.1	87.3	103	66	15	68	18	3.93	69	27	16	129	5.13	232	1.22	0.44	2.172	3.59	0.9	5.11	53.5	3.5	45	12	40.9	1.5	0.7	4.34	13.2	89.8	14.8	277	7.5	0
2	28	3	2	42.4	125.5	105	76	47	85	36	3.93	68	28	27	154	5.13	386.6	0.98	1.242	3.077	4.63	9.8	5.33	64.3	8.9	26.4	4.9	65.9	2.5	0.5	4.46	13.9	92.2	14.1	298	8.5	1
2	27	5	4	40.6	129.3	111	78	40	69	16	3.21	44	33	35	135	5.13	279.6	1.01	0.802	2.896	4.27	5.43	5.33	13	7.6	28.1	6.6	62.6	1.5	1.3	4.48	12.9	85.2	15	249	9.4	1
2	39	3	5	43.4	119	109	80	14	63	15	3.57	33	34	16	162	3.42	398.5	1.55	1.795	2.793	5.17	15.37	5.55	129	8.5	29.8	7.7	57	4.4	1.2	4.8	14.3	85.8	13.1	363	7.5	0
2	34	3	5	38.1	120.7	118	93	16	92	16	3.57	48	33	10	134	10.26	303.3	1.42	0.542	2.483	4.16	6.51	6.11	118	7.1	29.3	4.2	63.6	2	1	5.06	15.3	90.2	12.8	372	6.8	0
1	45	2	1	35.1	107.2	136	86	58	100	36	4.64	155	36	39	157	8.55	345	0.93	2.585	2.457	4.58	1.73	6.55	153	6.7	34.5	8.9	50.4	4.7	1.6	5.28	16.2	87.7	13.3	278	7.9	1
2	49	4	4	39.3	112.4	125	77	10	116	14	3.93	159	32	26	173	3.42	315.2	1.66	1.287	3.957	6.21	3.64	5.94	222	7	29.4	4.4	63.8	2	0.6	4.45	13.7	90.5	13.7	205	9.1	0
2	60	5	2	38.6	116.2	161	91	13	106	18	4.64	245	33	35	178	11.97	386.6	1.29	1.456	2.198	4.16	2.95	6.61	8.95	5.4	24	11.2	58.7	5.3	0.9	4.54	12.1	83.3	15.1	183	8	1
2	31	4	4	22.8	81.6	127	67	12	73	16	4.28	125	37	14	149	10.26	315.2	1.29	0.463	1.94	3.44	2.74	6.61	15.5	10.5	13.3	12	73.8	0.4	0.7	5.06	13.2	80	15.1	272	8.9	0
2	43	5	4	17.6	70.1	99	69	6	46	16	3.93	112	36	20	127	1.71	178.4	1.24	0.474	3.801	5.25	0.41	4.66	47.6	3.2	37.2	9.1	51	1.5	1.4	4.06	12	88.5	14.2	227	8	0
2	29	5	3	23.8	80.8	119	67	10	68	13	5	110	29	9	143	5.13	291.5	1.55	0.756	1.396	3.28	0.79	5.88	10.3	8.4	22.9	4.7	67.2	4.7	0.7	4.31	12.1	85.8	13.3	272	6.8	0
2	78	4	3	21.1	76.9	184	124	9	86	20	3.93	67	31	11	257	6.84	154.6	2.09	0.598	3.414	5.79	1	5.66	131	4.1	37.4	10.4	47.2	3.8	1.3	4	11.6	88.6	13.4	186	8.7	0
2	58	5	2	26	104.5	130	87	34	60	24	5	54	30	38	163	8.55	386.6	1.55	0.948	4.034	6.03	4.69	7.99	99.3	5	26.4	7	63.4	2.6	0.7	4.76	14.7	94	14.9	196	9.9	1
1	29	3	4	23.9	92.2	116	61	14	67	18	4.28	133	31	19	156	18.81	410.4	1.06	0.914	2.741	4.22	1.24	5.5	117	5.8	32.1	7.7	58.9	1.1	0.3	4.77	14.9	90.4	12.7	220	8.8	0
2	72	3	4	23	92	93	42	31	171	32	5.36	64	29	295	176	3.42	410.4	1.66	1.005	1.319	3.44	38.87	5.33	256	8.6	24.9	9.1	58.5	6.9	0.7	3.87	12.3	96.4	12.6	193	8	0
1	62	4	3	43.3	128.8	132	83	16	81	16	8.57	201	33	22	168	8.55	481.8	1.71	0.824	3.31	5.4	36.77	5.88	626	6.3	27.5	9.2	58.2	4.4	0.8	4.95	14.3	88	14.1	231	9.2	1
1	61	3	1	36.9	119.8	109	65	9	77	11	11.78	62	36	20	120	6.84	582.9	0.93	2.619	1.758	3.88	1.88	11.5	93.8	8.4	10.1	6.5	80.9	1.3	1.3	4.34	12.3	84.9	14.6	334	7.7	1
1	26	1	4	22.4	77.3	111	62	25	57	25	5.36	352	26	10	157	6.84	249.8	1.37	1.581	2.224	4.32	0.3	5.11	86.3	5.7	29.7	11.3	53.9	4.7	0.5	4.28	14.2	98.2	12.6	201	6.9	0
1	48	3	5	26.4	100.6	126	73	18	68	18	5.71	114	32	15	171	39.33	469.9	1.78	1.355	4.008	6.41	2.19	5.27	91.8	4.2	33.5	11.5	52.8	1.4	1	5.54	16.2	83.8	13.8	210	8.8	0
1	36	5	5	28.7	98.6	118	72	26	87	18	6.07	142	36	26	141	5.13	380.7	0.65	4.335	2.689	5.33	2.04	6.49	9.75	5.7	34.5	5.4	49.6	9.2	1.5	4.73	12.7	80.3	14.9	289	7.2	1
1	20	3	3	32.7	106	107	68	23	103	18	6.43	69	29	20	171	10.26	446.1	0.88	1.106	2.586	3.98	1.8	5.22	90.2	9.1	37.4	9.7	48.5	3.6	0.9	5.7	17.1	88	13.5	258	8.7	0
2	74	3	4	17.5	74.9	126	73	38	66	38	5.36	54	30	15	135	10.26	303.3	1.47	0.655	1.991	3.78	0.27	5.16	74.4	3.7	30.4	6.8	58.9	2.9	1.1	4.42	15.4	101.8	13	137	8.4	0
2	28	2	3	22.6	81.8	100	62	11	87	16	3.93	48	32	12	120	8.55	267.7	1.29	1.513	3.129	5.12	0.59	4.83	25.3	5.6	27.6	7.2	63.8	1	0.5	4.92	14.4	86.4	13	245	7.4	0
2	70	2	3	24.7	93.7	124	75	13	121	24	5.36	108	35	11	147	6.84	267.7	1.81	0.734	1.991	4.14	2.03	5.55	73.9	4.3	36.4	6.9	54	1.7	1.1	4.28	12.6	88.7	14.4	243	8.3	0
2	66	5	4	31	103.8	103	59	16	68	16	4.64	64	31	28	100	3.42	285.5	1.58	1.389	1.965	4.19	11.04	8.33	44.2	7	37.4	5	52.6	4.4	0.7	4.33	12	84.8	14.1	313	7.8	1
2	49	4	1	39	119.1	106	67	12	100	18	5.36	328	40	23	107	3.42	529.4	1.22	1.321	3.491	5.3	90.51	5.83	284	13	13.3	5.2	74.6	6.1	0.8	4.61	12.8	83.6	14.6	336	9.6	0
2	20	1	3	32.6	87.9	99	67	19	82	19	4.28	77	38	24	167	8.55	243.9	1.14	0.745	3.026	4.5	5.02	6.05	65.8	8.5	29.1	6.2	63.1	1.1	0.7	4.51	13	89	14.1	291	8.9	0
1	47	3	4	28.6	98.8	121	74	19	66	18	5.71	102	26	23	132	10.26	440.2	1.27	2.608	2.198	4.65	0.58	5.66	231	5.6	35.3	8.1	54.4	1.7	0.7	5.23	15.2	84.7	12.2	152	9.2	0
1	80	5	2	19.7	73.3	161	55	14	54	21	6.78	80	32	13	147	6.84	333.1	1.55	1.016	2.896	4.91	1.42	5.33	281	5.6	26.9	9.3	60.7	2.7	0.5	4.7	14.5	91.8	13.3	174	6.9	0
2	51	5	5	28.9	90.5	121	77	16	140	24	4.64	79	36	29	139	8.55	398.5	1.5	0.903	3.801	5.72	11.25	6.05	119	5.6	30.4	8.5	57	3.5	0.7	4.79	13.7	84.2	13.8	276	7	0
1	71	2	3	42.4	138.7	129	85	70	67	73	7.14	70	31	42	84	18.81	487.7	0.83	3.014	2.327	4.53	4.37	11.2	467	4.3	30.4	8.6	59.1	1.2	0.9	5.3	15.4	87.2	14.3	115	8.7	1
2	80	4	2	27.4	95	171	59	42	74	38	10	86	39	69	145	11.97	446.1	1.06	0.824	1.293	2.74	5.85	5.55	147	8.1	14.9	6.9	75	2.1	1.2	4.17	11.7	84.8	15.4	206	7.5	0
1	68	5	5	25.2	89.6	141	79	25	76	20	5.36	144	30	26	142	15.39	356.9	1.24	1.694	1.991	4.01	0.63	5.77	209	4.5	35.1	7.7	54.4	2.3	0.6	4.81	14.6	95.1	12.7	200	7.7	0
1	75	3	3	30.4	108.2	135	68	20	84	19	7.14	143	24	13	190	37.62	339	1.03	1.231	2.664	4.27	0.93	5.27	351	6.5	22.8	8.4	64.5	3.9	0.6	4.66	15.8	97	12.7	171	8.9	0
2	65	2	3	29.7	96.5	187	107	8	113	13	7.5	84	39	14	168	3.42	291.5	1.78	0.802	3.103	5.25	15.18	5.66	22.4	5.1	33.4	9.3	48.6	7.6	1.2	4.47	10.5	71.1	19.2	424	6.9	0
2	36	1	1	25.8	90.5	109	64	16	110	19	5	75	27	17	131	3.42	220.1	1.66	1.163	2.689	4.89	5.94	10.5	43.5	7.1	29.8	6.2	61.2	2.4	0.5	5.32	11.8	71.2	15.2	162	8.4	0
2	31	5	4	41.7	124.4	111	70	15	55	17	3.93	110	30	41	129	6.84	345	1.22	2.281	1.215	3.47	1.08	5.27	17.7	7.4	27.7	7.9	61.1	3.1	0.4	4.66	13.3	85.2	14.4	267	6.7	0
2	56	5	5	21	72.9	99	71	13	44	30	4.64	68	35	20	186	6.84	261.7	1.45	1.377	2.793	4.86	0.47	5.16	217	2.9	38.2	8.3	52.3	0.7	0.7	4.19	13	94.4	13.7	172	7.3	0
1	73	3	3	25.9	104.2	130	78	19	115	15	10.35	78	31	24	124	11.97	285.5	1.45	0.485	1.681	3.36	1.7	6.66	240	5.9	29.7	8.6	59	1.8	1	4.9	14.7	88.7	13.7	236	8.1	0
1	69	5	2	27.2	98.8	122	68	15	72	20	5.36	135	22	12	190	10.26	356.9	1.16	0.903	2.612	4.19	2.09	5.44	148	7.4	23.9	10.7	60.6	4.4	0.5	4.98	16.4	94.4	12.6	118	8.9	0
1	48	5	1	24.7	89.1	136	87	81	88	49	5.71	107	32	72	148	10.26	475.8	0.98	1.366	3.129	4.73	3.65	6.38	208	5.6	32.9	11.8	54.4	0.8	0.3	4.89	14.7	87.7	13.3	264	8.5	1
2	64	2	1	37.8	115.8	135	67	16	75	18	4.28	80	25	19	154	8.55	208.2	1.22	1.389	2.069	3.93	4.79	6.33	80.6	5.5	32.8	9.6	54.8	2.1	0.9	4.95	14.4	89.7	13.9	270	8.1	0
1	72	5	3	21.9	83.6	135	72	18	58	18	5.36	160	26	14	154	20.52	309.3	1.58	0.576	0.931	2.77	0.59	6.44	72.2	4.4	29.3	7.2	61.1	1.7	0.8	4.34	13.2	91	14.2	216	7.3	0
1	33	5	5	22.3	81.2	131	82	12	72	13	4.28	70	32	9	126	13.68	339	1.42	1.106	2.069	4.01	3.23	5.16	403	6.3	32.2	7.4	56.8	2.8	1	4.79	14.7	87.7	12.7	208	8.4	0
1	72	3	3	34.7	121.3	126	69	15	96	15	4.28	128	37	23	165	6.84	291.5	1.09	1.524	1.758	3.54	2.91	8.55	30.8	7.4	26.4	9.3	55.2	7.8	1.4	4.89	14.6	90.3	13.4	269	7	1
1	50	2	2	38.9	125	103	52	17	87	16	5	143	26	17	192	5.13	321.2	1.01	0.768	2.353	3.72	6.27	6.22	78.9	6.7	29.2	7.2	59.7	3.5	0.6	4.44	13.4	89.6	14.3	222	8.5	0
1	69	5	5	25.2	92	151	75	22	69	19	6.78	54	35	37	140	10.26	392.6	1.34	1.219	2.043	3.96	0.66	8.33	151	6	26.9	6.7	63.6	2.2	0.7	5.59	16.6	89.3	12.8	148	9	0
2	80	4	3	23.1	97	160	79	12	112	14	5	101	34	13	193	8.55	321.2	1.66	1.005	4.138	6.26	2.49	6.38	111	5.9	31.1	7	58.8	2.2	1	4.37	12.8	87	14.8	238	8	0
2	53	2	5	20.4	80.3	150	73	12	80	20	3.57	89	33	19	136	8.55	226	1.47	1.05	4.629	6.59	0.38	6.77	82.2	6.3	30.4	7	59.7	2.4	0.7	3.99	11.9	91.2	12.2	162	9.6	0
2	37	5	5	19.6	75.3	120	81	9	34	11	3.93	68	31	8	122	6.84	243.9	2.04	0.339	2.819	5.02	0.46	5.11	97.8	4.7	24.7	7.6	65.1	1.7	1	4.56	13.8	88.3	13.2	284	7.8	0
2	55	3	5	40.2	109.8	112	72	11	60	14	6.07	47	30	13	172	10.26	303.3	1.71	1.264	3.439	5.72	0.89	5.83	267	6.2	36.5	6.9	54	1.9	0.8	4.65	14.7	91.3	12.9	254	8.5	0
2	58	3	4	22.2	75.7	135	86	10	126	17	10	76	26	15	168	5.13	261.7	1.66	0.508	2.845	4.73	0.85	5.16	56.7	7.5	30.5	7.1	59.8	1.8	0.9	4.14	13.4	97.6	13.2	290	7.3	0
1	59	2	4	31.2	101	132	80	28	106	21	5.36	189	30	40	129	5.13	380.7	0.98	1.931	5.508	7.37	2.2	5.27	102	6.9	23.4	7.9	66.7	1.7	0.4	5.2	15	86.7	14.2	210	8.3	0
1	56	5	5	41.7	123.7	151	90	17	49	13	5	72	32	32	147	6.84	392.6	1.16	1.648	3.75	5.66	2.42	5.88	61.4	7.6	34.7	9.6	49.3	6	0.5	5.08	15.7	90.3	13.1	232	7.9	1
2	42	2	5	21	75	90	54	22	77	24	7.85	71	31	17	148	3.42	279.6	2.28	0.632	2.715	5.28	0.55	5.44	17	4.9	16.6	7.8	71	2.5	2.1	4.65	13.5	87.2	13.7	199	9.7	0
2	50	3	4	27.7	93.8	116	78	7	96	14	4.64	79	34	6	141	3.42	249.8	1.89	0.914	2.922	5.22	1.08	4.94	4.07	7.5	28.9	6.7	62	1.3	1.2	4.28	10.8	80.4	16.6	511	8.6	0
2	32	3	3	18.3	72.5	98	64	10	34	19	3.21	223	28	7	154	8.55	196.3	1.66	0.587	1.603	3.52	0.76	4.88	20.2	5.8	31.3	7.9	52.7	7	1.2	4.51	12.9	86.8	15.3	165	10.1	0
1	23	3	4	28.7	92.5	126	78	18	117	17	4.28	103	27	17	144	3.42	404.5	0.96	1.298	2.689	4.24	2.32	5.72	129	6.5	44	8	44.5	3.1	0.6	5.31	15.1	86	13.2	315	7.4	0
1	64	1	1	27.9	103.8	129	68	27	68	22	8.21	46	24	22	182	10.26	333.1	1.06	3.116	1.707	4.19	4.25	6.38	138	8.3	22	6.2	69.9	1.3	0.8	5.08	14.6	87	14.2	143	6.4	0
1	21	4	4	18.8	67.2	114	55	19	78	22	5	160	33	27	116	5.13	297.4	1.71	0.361	1.629	3.49	0.31	5.33	65.2	4.9	32.5	8.8	57.1	1.2	0.6	5.21	13.8	81.1	15.4	266	8.4	0
2	59	3	5	23.4	88	107	71	12	66	17	5.36	111	27	10	151	10.26	237.9	1.34	0.79	3.931	5.64	0.37	5.38	39.6	4.9	39.6	11.1	45.9	2.6	0.9	4.84	15.2	93.4	12.6	250	7.4	0
1	35	2	4	32.8	94.9	119	69	30	74	39	7.85	832	29	18	143	15.39	339	1.24	0.519	2.302	3.78	0.58	5.83	280	6.7	54.5	7.9	34.9	2.1	0.7	5.42	16.1	86.8	12.8	225	8.5	0
1	69	1	1	28.8	108.7	125	70	82	64	47	5	215	29	52	147	20.52	202.2	1.06	1.152	2.612	4.19	0.67	8.99	364	8	34.7	9.7	53.7	1.5	0.6	4.66	14.9	95.1	13.6	197	8.5	1
2	75	3	3	30.2	111	112	70	21	63	23	5	99	31	18	193	8.55	291.5	1.63	1.208	2.534	4.71	1.69	5.61	200	5	27.3	9.9	60.2	1.9	0.7	4.55	13.8	90.6	14.4	200	7.7	0
1	63	3	5	28.5	106.2	120	82	22	79	25	6.07	201	26	34	174	6.84	392.6	1.68	0.756	2.741	4.76	0.58	5.61	114	5.9	29	9.7	57.4	2.8	1.3	5.01	14.8	88.9	14.6	370	7.3	0
1	63	5	1	18.6	78.9	134	59	13	52	20	6.43	76	40	15	154	5.13	440.2	1.66	0.598	3	4.94	4.15	5.11	80.1	5.2	28.9	9.7	57.7	3.1	0.7	4.75	10.1	67	17.4	228	8.4	0
2	26	1	2	18.7	72.6	110	73	47	124	33	5.36	91	31	40	146	8.55	196.3	1.42	1.332	3.026	5.07	0.9	5.22	241	5.2	45	5.4	45.4	3.7	0.6	4.31	13.5	92.9	12	329	7.6	0
2	59	4	3	40.4	129	140	86	14	94	13	4.28	121	29	54	125	6.84	255.8	1.29	1.806	2.534	4.65	2.26	8.77	38	7.1	40.4	7.5	51	0.8	0.4	4.48	13.9	91	13.4	207	9.5	1
2	69	3	5	28.5	106	126	75	20	59	22	4.28	77	34	22	148	10.26	422.3	1.55	1.276	3.672	5.82	4.73	6.83	131	9.2	27.8	9.1	60.4	1.8	0.9	4.93	15.6	90.8	13	259	8	0
2	55	5	5	27.3	92.1	119	75	11	69	16	4.64	97	27	11	194	3.42	350.9	1.4	1.185	4.163	6.1	1.06	5.44	30	4.8	33.9	9.6	45.1	8.6	2.8	4.81	13.2	82.7	13.5	204	8.6	0
1	26	5	5	28.8	87.9	100	71	12	56	14	5	146	29	10	108	3.42	345	1.03	0.565	1.784	3.08	0.69	5.83	50.3	4.9	38.3	6.8	51.3	2.8	0.9	4.7	14	87.6	12.9	176	8.6	0
1	52	4	3	27.8	101	130	74	21	68	16	4.28	290	29	19	124	6.84	374.7	1.06	0.858	3.595	5.04	1.87	7.05	83.3	4.4	49.5	6.4	40.6	1.4	2.3	4.82	13.6	86	13.3	195	9.7	0
2	80	3	3	27.8	97.6	161	77	10	133	19	5	121	29	10	227	6.84	315.2	2.17	0.689	2.767	5.25	1.64	4.88	20.1	4.8	22.7	9.5	63.8	3.1	1.1	4.2	12.3	91.7	13.9	208	8.5	0
2	30	3	5	23.5	83.3	108	67	13	61	18	3.93	89	30	22	139	15.39	255.8	1.99	0.327	1.81	3.96	0.71	5.38	63.5	5.8	33.1	8.9	54.3	3	0.8	4.86	14.8	90.4	12.5	171	10	0
1	80	1	5	32.1	120.2	163	85	46	129	54	9.64	180	35	86	279	10.26	386.6	2.04	1.152	3.62	6.18	4.42	9.66	1970	3.7	18.2	10.9	64.6	5.3	1.1	3.77	13.2	104	15	128	9.6	0
1	80	4	3	27.2	89.4	206	89	9	67	22	4.28	77	36	19	160	13.68	356.9	1.19	0.971	2.353	3.98	11.4	5.44	279	9	24	6.9	66.9	1.6	0.6	4.93	14.5	86.1	14.4	214	8	0
2	58	5	4	23.1	83.4	112	72	57	84	43	5.36	49	29	27	153	5.13	190.3	1.06	2.427	2.638	4.81	1.1	9.16	284	4.8	32	8.8	56.2	2.1	1	4.64	14.6	90.8	12.1	194	7.8	1
1	72	4	3	28.2	96.4	141	76	20	58	20	5	141	30	26	153	18.81	327.1	1.32	0.79	1.629	3.31	0.43	5.61	1400	6.7	41.2	11.3	42.7	4	0.9	4.84	14.5	91.3	14.8	209	9.3	0
1	51	2	4	25.6	91.1	138	79	32	92	26	4.64	448	29	52	142	6.84	285.5	1.66	0.519	3.077	4.97	3.38	5.83	271	6.5	20.2	9.6	68.2	1.6	0.5	5.64	16.1	84.8	13.8	205	8.8	0
2	24	3	4	35.8	125.7	102	71	39	66	28	3.93	82	42	36	156	5.13	356.9	0.93	0.542	2.353	3.54	11.63	6.33	200	8.7	27.1	9.1	60.1	3.1	0.7	5	14.8	87.7	13.2	428	8	0
2	42	4	4	33	108.1	126	81	7	47	10	3.57	80	32	22	128	1.71	237.9	1.4	1.524	3.181	5.28	3.22	6.77	10.2	5.1	48.3	7.4	42.4	0.9	1.1	4.27	11.9	86	13.2	327	6.9	0
2	74	3	4	31	111.2	104	57	12	156	19	8.21	147	27	21	167	6.84	356.9	1.22	3.252	3.776	6.49	1.17	5.55	93.8	1.9	23.8	8.5	62.4	2.4	3.1	4.22	13.4	93	15.5	166	7.9	0
2	47	5	5	27.5	93.7	100	57	9	49	12	5	61	34	12	111	1.71	249.8	1.42	1.513	3	5.12	1.04	5.27	37.8	5.4	39.1	7.1	48.4	4.6	0.8	4.67	13.4	86.4	13.2	295	7.9	0
2	33	3	2	17	74.7	102	62	17	44	24	5.36	67	27	14	129	3.42	160.6	1.5	0.542	2.224	3.98	0.21	5.44	8.26	4.9	34.4	6	58.2	0.7	0.8	4.43	12.7	87.8	13.9	248	8.1	0
2	35	1	4	26.9	92.3	107	68	30	67	34	2.86	96	32	24	139	3.42	208.2	1.5	1.253	3	5.07	0.62	5.22	13.5	6.3	31.8	5.8	56.6	5	0.9	4.55	12.8	84.2	13.5	320	8	0
2	56	2	1	33.3	99.9	112	68	23	106	18	5.36	117	31	13	151	6.84	237.9	1.78	0.519	3.129	5.15	2.95	6.05	39.6	4.7	36.7	7	52.6	2.7	1.2	4.53	13.8	89.5	13.7	282	7.9	0
1	46	3	4	30.6	108.8	107	73	27	108	16	4.64	70	28	29	136	3.42	350.9	1.19	1.106	3.569	5.28	1.33	5.55	123	9.5	25.7	8.1	64.3	1.5	0.6	4.74	15.5	96.5	13.4	253	7.7	1
1	50	1	1	38.2	117.9	139	78	58	98	37	6.43	253	31	31	169	8.55	303.3	0.96	1.219	2.586	4.11	1.62	6.61	234	5.8	44.7	6.4	44.4	3.9	0.7	5.18	15.7	87.9	13.6	157	8.7	1
2	55	5	3	24.2	82.7	128	71	64	88	42	6.43	323	34	59	178	8.55	327.1	1.99	0.294	2.146	4.27	0.48	8.49	57.9	5.9	33.2	9	53.6	3.4	0.9	4.81	13.4	85	14.1	160	9.3	0
2	69	4	4	34.9	105.2	128	66	21	77	28	6.78	295	32	17	211	5.13	410.4	2.95	0.621	2.483	5.72	7.34	5.27	140	4.5	40.4	14.8	41.5	3	0.5	4.3	12.7	87.2	14.9	138	9.2	0
1	26	3	4	23.8	85.5	114	75	13	71	15	4.28	90	27	12	143	11.97	345	1.53	0.316	1.422	3.1	1.18	4.88	196	6.6	29.6	7	62.4	0.8	0.3	5.21	15.1	84.7	14.1	115	9.1	0
2	69	1	2	35.2	113.9	109	74	17	63	21	4.28	168	29	39	162	3.42	309.3	1.55	1.253	2.146	4.27	26.91	7.55	150	7.7	22	9.5	65	3.3	0.3	4.31	11.9	84.9	13.6	268	6.9	1
1	65	2	2	21.8	93.5	154	56	27	73	53	6.07	1023	41	9	299	5.13	333.1	1.45	1.4	4.965	7.06	4.18	4.77	55	7.2	28.7	4.7	60.6	4.8	1.3	3.48	11.7	99.1	14.5	146	9.6	0
1	54	2	1	29.5	94.6	145	77	23	94	17	4.64	110	30	20	151	10.26	362.8	1.09	1.344	3	4.71	2.22	7.99	454	7	33.9	10	51.7	3.5	1	5.19	15.2	84.4	13.3	235	8.3	0
1	55	5	4	27.9	99.2	127	81	24	71	18	5.71	138	29	25	110	10.26	386.6	0.91	0.813	2.586	3.85	3.36	9.1	207	5.4	21.9	9.3	67.9	0.4	0.6	5.29	13.1	77.6	12.3	237	7.9	0
2	62	4	5	34.5	101.9	127	66	19	69	19	3.93	250	30	30	173	6.84	255.8	1.34	0.519	2.534	4.11	1.56	7.16	34.2	6	24.9	9.1	62.8	2.1	1.2	4.97	14.5	88.9	13.6	313	7	1
2	59	3	4	25.4	98.4	122	63	29	162	46	5.71	60	30	124	167	42.75	291.5	1.63	1.039	2.25	4.34	4.35	5.27	371	4.4	9.8	10.7	76	2.8	0.8	3.54	12	98.7	17.8	49	8.1	0
2	49	4	4	34.8	102.5	110	71	21	120	21	5	276	34	17	198	3.42	214.1	1.24	0.621	3.336	4.86	4.53	5.88	74.1	6.9	40	6.7	50.1	2.4	1	4.54	13.3	87.3	14.8	306	8.1	0
2	27	3	4	25.2	84	110	73	18	65	21	5	62	30	13	172	5.13	291.5	1.45	0.869	2.638	4.47	0.42	4.83	26.8	7.8	20.6	4.1	69.5	5.4	0.6	4.44	14	93	12.1	251	8.4	0
1	21	1	3	26.5	94	116	62	32	79	22	2.86	240	29	18	166	8.55	303.3	1.37	1.355	3.233	5.22	0.61	5.27	142	4.5	30.3	9.5	56.2	3.5	0.6	5.03	15	88.6	13.7	232	8.9	0
1	76	4	4	24.8	91	119	66	16	69	19	5.71	144	32	14	122	6.84	350.9	0.85	0.994	3.181	4.5	1	6.16	198	4.4	42.4	11.2	43	2.7	0.8	4.91	15.2	90.4	13.7	270	6.6	0
1	51	3	4	32.2	112.8	131	93	32	80	21	6.43	105	30	62	129	5.13	350.9	1.22	0.79	2.922	4.5	2.27	5.83	77.3	6.8	27.2	10	58.3	4	0.6	5.55	16	86.2	13.7	255	8	0
2	40	5	5	28.5	85.4	112	86	13	79	12	3.93	32	34	19	146	8.55	327.1	1.19	1.603	3.129	5.04	7.56	6.61	65.3	7.2	16.8	5.8	70.8	5.8	0.9	4.66	14.1	89.2	13.9	257	8	0
2	20	3	4	19	72	100	60	13	47	15	3.93	53	24	10	121	8.55	184.4	1.6	0.406	2.25	4.03	0.3	5.33	45.4	4.6	37.6	11.3	48	2.9	0.4	4.46	13.8	91.3	12.7	161	9.4	0
2	67	5	1	26.4	96.2	163	84	24	62	20	7.14	118	33	11	143	8.55	321.2	1.71	0.881	1.784	3.9	0.59	5.88	101	4.9	34.2	10.6	53	1.5	0.8	4.46	12.7	87.7	12.9	202	8.6	0
1	30	4	4	34.2	110.4	119	76	22	64	32	3.57	239	27	18	268	23.94	291.5	1.37	1.366	1.396	3.39	3.83	4.83	42.4	5	11.7	17.5	67.3	2.9	0.7	5.08	12.8	75.4	16.9	110	9.9	0
2	48	4	4	45.1	120.9	106	77	8	58	10	4.28	121	38	13	147	5.13	356.9	1.63	0.361	2.302	4.09	6.53	5.55	21	4.5	52	11.2	33.3	3.2	0.5	4.79	11.9	79.6	15.3	337	7.7	0
1	52	4	3	29.2	98.8	124	79	15	101	18	2.86	246	33	17	169	13.68	356.9	0.88	1.005	3.879	5.22	1.44	5.77	153	5	28.9	6.8	62.8	0.9	0.7	5.23	15.2	87	14.2	306	7.4	0
1	27	1	2	33.1	110.3	132	82	58	101	34	4.28	102	26	65	176	3.42	303.3	0.88	1.242	2.689	4.14	3.21	5.44	193	10.5	29.4	6.2	58	5.6	0.9	5.43	15.7	86.9	13.7	335	9	0
1	64	4	5	36	116.9	151	92	20	56	21	8.93	366	30	16	161	3.42	386.6	1.11	1.682	3.698	5.59	1.75	5.61	236	4.1	35.8	7.2	54.5	2.1	0.6	5.37	14.9	85.8	13.8	206	8.9	0
2	52	1	4	30.9	99.6	133	84	8	57	15	3.57	68	34	5	134	3.42	202.2	1.94	1.208	1.991	4.47	0.39	4.88	3.74	5.4	33.5	6.4	56.1	2.4	1.6	4.43	9	64.7	18.5	311	8.6	0
2	70	3	5	29.1	106.6	133	72	19	83	16	3.21	81	27	27	133	5.13	261.7	1.4	1.129	2.379	4.29	1.62	5.33	84.4	7	22.9	8.5	59.5	7.9	1.4	4.28	13.1	90.4	12.8	379	7.8	1
2	56	4	4	18.6	74.9	150	103	16	52	23	5.71	389	27	31	220	6.84	178.4	1.97	0.553	3.336	5.56	0.85	5.16	93.1	6.5	38.7	8.3	50.7	0.9	1.5	3.86	11.8	93.1	13.4	216	7.6	0
1	56	5	5	21.3	86.6	112	63	20	56	23	5	120	31	19	139	5.13	249.8	1.86	0.542	4.034	6.15	0.82	5.94	40.6	5	35.5	10	53	1.3	0.4	4.65	14.7	92.9	13.3	264	7.7	0
2	41	4	5	34.7	120.6	152	91	61	131	31	4.64	1059	35	66	224	5.13	345	1.24	0.756	1.836	3.41	9.07	6.55	9.29	7.8	36.5	6.3	51.2	5.4	0.7	4.54	10.9	74	18.5	291	9.2	1
2	37	3	2	41.6	134.5	107	73	37	72	34	4.28	110	31	10	151	1.71	232	1.6	0.914	2.379	4.4	3.07	5.33	23	9.3	35.2	5.8	56.5	1.8	0.9	3.97	12.6	92.5	12.5	339	7.8	1
1	66	4	5	36	111.6	156	89	7	98	15	6.07	212	34	11	137	6.84	333.1	1.14	0.655	2.948	4.4	6.02	5.88	84.9	8	34.5	7.4	53.9	3.3	1	4.4	14.2	99.1	15.9	196	8.3	0
1	35	3	3	34.1	104.6	111	75	49	69	24	5	62	34	30	149	5.13	434.2	1.11	0.666	3.465	4.89	4.42	5.38	282	9.1	29.1	8.6	59.2	1.9	1.3	5.19	15.3	89.3	13.2	269	9.5	0
2	61	3	4	31.8	109.3	137	89	21	99	18	4.28	103	35	19	186	3.42	232	1.68	0.429	3	4.89	3.19	5.55	34.8	5.6	34	7.3	54.1	4	0.7	4.86	13.7	86.5	14	307	7.8	0
1	40	3	4	38.4	124	135	96	25	116	16	7.14	108	32	59	92	5.13	410.4	1.24	1.208	3.439	5.22	7.04	5.44	159	9	22.3	7.1	67.1	3	0.7	5.02	15.7	92.6	14.2	269	7.4	1
1	55	4	3	35.4	115.9	130	89	42	74	30	3.93	270	35	50	163	6.84	458	1.03	0.824	3.388	4.81	2.44	6.33	145	4.2	33.3	8.8	54.8	2	1.1	5.3	15.9	90.3	14.5	203	8.6	1
2	33	2	4	32	89	114	81	9	80	13	3.21	116	37	15	153	5.13	350.9	1.09	1.479	1.836	3.59	1.02	5.33	26.8	5	41.9	12.3	41.2	3.4	1.2	4.49	11.1	79.8	13.7	224	9.6	0
1	63	4	4	31.9	110	133	85	17	58	15	4.28	229	29	28	125	3.42	380.7	1.14	1.005	6.853	8.46	12.8	6.88	225	4.4	46.1	12.2	35.1	5.4	1.3	5.28	12.5	74.1	15.3	172	9.4	0
2	63	2	1	26.3	98	133	85	13	67	17	5	65	30	15	163	5.13	208.2	1.34	2.1	2.845	5.15	3.02	5.33	85.6	5.3	33.5	8.2	54.7	2.8	1	4.59	12.5	84.4	14.4	204	9.6	1
2	70	3	3	42.6	128.4	134	74	12	65	19	5	200	29	16	164	6.84	309.3	1.45	0.994	3.724	5.64	2.05	5.11	205	4.2	22.8	6.1	68.7	1.6	0.9	4.59	13.4	85.4	13.8	166	7.4	1
2	55	5	3	30.9	95.6	103	74	43	67	20	7.85	72	27	24	137	6.84	380.7	1.45	1.874	3.957	6.26	2.16	6.05	336	4.7	42.1	9.6	47.1	1	0.3	4.48	15.1	95.1	12	177	8.8	0
1	54	4	5	30.5	101	139	94	21	83	17	6.43	290	25	22	172	5.13	356.9	1.14	0.553	1.526	2.92	1.94	9.05	104	4.7	33.2	10.7	53.2	2.2	0.8	6.31	15.4	76.9	15.5	173	9.1	0
2	51	3	3	22.6	87	121	74	9	73	17	3.57	90	28	11	143	3.42	214.1	1.34	0.711	3.75	5.43	1	5.22	46.2	6.7	32.8	7.9	53.7	5.4	0.3	4.5	13	87.5	13.5	235	7.4	0
1	60	1	1	29.3	106	105	61	18	85	21	7.5	48	27	16	175	3.42	345	0.8	2.461	2.146	4.09	1.23	4.88	101	5.9	33.9	8.3	55.2	2.1	0.6	4.25	13.3	92.8	13.6	365	7.3	0
1	51	5	5	30.7	102.7	124	70	23	96	21	6.43	228	36	37	115	11.97	481.8	1.19	1.524	2.483	4.37	0.55	6.61	356	6.6	43.6	5.5	48.7	1.8	0.6	5.52	16.3	87.7	13.6	197	8.4	0
1	21	1	4	33	108.4	120	68	23	141	18	4.28	147	28	43	168	5.13	362.8	1.16	2.224	3.853	6.03	1.23	5.94	135	7.4	26.1	8.1	62.7	2.5	0.8	4.97	15.2	89.2	13.2	258	7.7	1
1	67	3	2	33.5	114.8	138	76	21	106	21	3.93	260	26	33	217	10.26	517.5	1.32	1.163	3.491	5.35	3.6	5.66	121	7	27.1	10.9	55.7	5.1	1.4	4.35	13.7	93.6	13.6	210	7.9	1
2	56	3	4	41.7	123.5	129	80	23	76	20	9.28	266	34	10	181	6.84	261.7	1.32	0.982	2.121	3.88	6.01	6.49	126	6	51	8.5	35.9	4.1	0.6	4.18	13.7	96.4	13.2	173	8.8	1
2	47	3	2	29.1	97.2	119	81	31	103	18	3.21	44	44	76	123	5.13	130.9	1.5	0.35	2.56	4.22	0.95	5.05	18.6	6.5	33.5	4.6	58.8	2.2	1.1	4.05	12.6	89.1	13.5	301	7.7	0
2	75	2	1	29.6	98.9	158	80	19	63	17	3.57	82	37	34	206	6.84	208.2	1.53	0.982	1.888	3.85	3.52	5	53.3	7.8	31.1	8.3	59.2	1	0.5	4.88	14.6	89.8	13.5	164	9.6	1
2	59	4	3	24.1	90.5	132	66	13	79	19	6.07	167	33	21	170	6.84	243.9	1.73	0.835	3.233	5.35	0.62	5.27	228	3.4	39.4	8.4	48.2	3	1.1	3.69	12	98.7	14.1	251	8.3	0
1	28	1	5	31	97.3	124	64	25	93	23	6.43	216	31	31	165	8.55	350.9	1.14	1.648	2.767	4.65	3.29	6.22	205	8.2	24.1	7.5	63.3	3.8	1.4	5.18	14.9	88.1	12.7	314	7.9	0
1	25	1	4	41.2	119	123	71	29	92	19	6.07	279	29	44	203	8.55	458	1.55	0.96	2.819	4.81	1.22	5.27	173	6.7	31.3	9.2	55.2	4	0.5	5.4	16.1	86.8	13	291	7	1
2	35	3	4	37.1	108.4	106	68	23	38	16	3.57	122	26	20	176	10.26	380.7	1.03	1.547	2.612	4.34	0.67	7.27	57.4	6.9	39.2	6.1	49.6	4.7	0.6	4.69	13	82	12.8	212	8.9	1
1	70	2	3	25.3	95.5	127	69	17	86	16	8.21	151	26	16	161	11.97	196.3	1.19	0.587	2.172	3.62	1.26	10.9	159	5.6	27.9	6.8	62.7	2	0.7	4.78	15.2	91.5	13.7	165	8.9	0
2	57	3	4	32.1	127.7	145	93	62	65	50	5	54	29	66	173	23.94	356.9	1.11	1.558	2.664	4.5	2.38	5.77	184	5	36.3	8.3	50.4	4.2	1	4.72	16.4	100.4	12.3	72	11.5	1
1	80	5	3	28.2	105.5	136	56	16	37	20	5.36	95	22	21	156	8.55	303.3	1.55	0.96	1.836	3.83	0.21	7.72	210	4.9	31.2	11.2	54	2.4	1.4	3.98	13.3	99.1	13.3	133	8.2	1
1	80	3	2	21.3	85.4	153	70	9	101	18	4.64	139	32	21	143	3.42	321.2	1.76	0.892	2.327	4.5	6.68	6.38	30.6	15.8	8.9	7.4	78.1	5	0.7	4.16	12.6	92.6	14.7	370	6.8	0
1	22	4	2	21.1	84.5	121	61	5	65	12	4.28	221	26	17	106	8.55	321.2	1.06	0.711	2.845	4.24	0.62	5.5	120	7.6	26.5	8.9	60.7	3.4	0.6	4.98	13.7	85.6	14.2	182	7.7	0
1	39	3	4	25	91.3	116	75	16	71	16	4.64	70	30	21	173	5.13	362.8	1.03	1.197	7.68	9.26	1.94	5.72	104	12.1	26.6	10.2	62.3	0.6	0.4	5.57	15.7	85.1	13.8	243	9.2	0
2	61	4	3	45.8	125	116	80	9	89	14	4.28	134	34	14	116	3.42	333.1	1.34	0.96	3.026	4.81	7.52	5.22	92.6	8.7	38.6	7.3	49.2	4.5	0.6	4.27	12.8	89.8	14.5	224	9.1	0
1	24	1	3	29.7	103.2	123	71	47	86	28	5.36	258	29	57	147	6.84	362.8	1.47	1.185	3.75	5.77	1.18	5.5	144	7.1	26.2	9.9	61.6	2	0.4	5.46	16	87.8	13.3	182	10.4	0
2	48	5	5	22.7	80	112	64	9	40	14	4.64	45	27	8	137	11.97	226	1.29	0.689	2.767	4.37	0.49	5.33	25.4	5.4	32.2	7.2	57.9	1.9	0.8	4.34	14.3	96.7	12.5	232	8	0
1	65	2	5	36.4	118.2	119	75	18	43	14	5	81	29	15	137	10.26	386.6	0.96	1.818	2.146	3.93	2.51	8.1	201	8.1	21.2	9.5	64.7	4	0.8	5.4	16.1	87.4	13.4	225	9.5	1
2	47	5	5	18.2	71.4	96	61	14	49	18	5.36	63	32	9	185	6.84	214.1	1.91	0.26	2.121	4.16	0.21	5.66	17.8	5.9	20.8	7.8	69	1.6	0.9	4.54	13.7	93.1	13.4	196	8.3	0
2	31	4	4	21.6	79.6	111	72	15	48	19	7.85	93	36	29	140	3.42	237.9	1.37	1.174	3.62	5.53	1.47	5.38	280	6.3	27.4	9.7	57.5	3.7	1.9	3.67	11.7	93.2	13	378	7.9	0
2	35	2	4	25.9	80.5	103	67	33	99	21	4.64	53	34	32	132	6.84	148.7	1.6	1.592	3.155	5.48	1.91	5.5	171	12.1	32.7	4.7	59.3	2.6	0.8	4.81	15	91.4	13.2	426	7.3	0
2	21	1	3	49.4	143	102	79	20	68	13	5.36	58	31	30	173	6.84	416.4	0.93	1.479	2.121	3.72	8.43	5.72	123	13	23.8	6.5	68.3	0.8	0.7	5.01	14.4	86.7	13.2	320	8	0
2	23	1	4	30.7	99.7	122	79	27	68	30	3.21	410	29	21	182	5.13	339	1.47	0.531	2.87	4.58	0.65	5.16	46.1	5.4	38.7	6.2	52	2.5	0.7	4.45	14	92.8	13.4	222	10.1	0
1	72	3	4	22.1	96	123	61	9	157	15	2.14	76	34	11	189	11.97	237.9	1.42	0.429	1.396	3.03	5.74	5.11	144	5.6	21.5	8.9	66.9	2	0.8	4.82	15.6	100.7	13.2	210	7.8	0
1	38	4	4	26.1	87.7	116	69	44	74	36	4.64	489	30	63	165	20.52	374.7	1.5	0.644	4.241	6.03	0.71	5.55	279	4.5	36.1	11.6	50.1	1.7	0.6	5.29	15.7	90.8	13	148	9.1	0
2	49	5	2	21.7	77	129	85	26	71	27	5.71	61	38	117	176	13.68	232	1.91	1.569	4.784	7.42	1.01	5.88	148	5.9	32.2	8.1	57.7	1.4	0.7	4.89	13.1	81.4	13.7	218	8.5	0
2	31	4	5	22.8	82.6	118	74	13	62	19	4.28	194	32	12	165	5.13	285.5	1.94	0.26	2.276	4.34	0.7	5.5	9.39	5.8	38.1	10.7	48.4	2	1	4.81	11.1	73.6	18.3	204	9.2	0
2	67	3	4	24.3	92.1	102	58	12	87	17	5.71	86	27	10	182	5.13	261.7	1.6	1.219	2.689	4.86	1.12	5.55	47.1	4.5	28.2	9	59.2	2.6	1.1	4.35	13.2	91.8	12.7	203	7.1	0
2	44	5	3	30.9	107	135	71	20	141	23	4.64	44	40	53	113	8.55	255.8	1.73	0.858	2.327	4.45	0.88	5.94	66.9	5.3	43.9	7.6	46.1	2.2	0.4	4.91	12.6	76	14	220	8.6	1
1	67	3	5	38.7	130.1	113	58	20	58	18	7.85	87	28	16	112	8.55	440.2	0.93	1.468	3.543	5.15	11.59	5.72	59	8.6	27	7.5	57.9	6.9	0.8	4.92	14.7	88.4	13.5	230	6.7	1
2	25	1	4	43.7	130.5	93	65	36	70	22	5.71	120	42	19	176	5.13	267.7	1.27	1.005	1.862	3.59	25.54	4.88	52.1	11.7	33.8	4.8	59.7	1.5	0.4	4.45	12.8	86.4	14	311	8	1
2	32	5	4	19.3	68.7	92	58	11	53	15	3.93	61	35	18	128	10.26	261.7	1.4	0.892	3.595	5.4	2.84	5.61	118	5.7	28.2	8.1	62	1.3	0.5	4.24	12.7	90.5	13.1	211	7.8	0
2	36	1	5	31.8	95	97	65	15	52	13	2.86	49	32	12	123	5.13	226	0.98	1.14	2.327	3.83	0.35	4.88	28.9	7.2	30.2	6.8	60.6	1.5	1	4.26	13.2	89	13.1	261	7.1	0
1	60	4	3	31.9	104.8	131	84	37	117	31	6.78	684	38	45	220	11.97	362.8	1.22	0.926	4.293	5.92	1.57	5.5	158	5.5	53	13	29.2	4	0.9	5.07	14.7	83.9	14.7	192	8.2	0
1	36	3	5	27.8	97.2	109	74	32	49	25	7.5	109	29	24	118	23.94	356.9	1.22	1.242	3.077	4.86	0.61	6.11	439	5.4	38.4	9	50.4	1.7	0.6	4.74	15.2	89.9	12.5	194	8.2	0
2	72	3	3	28.7	100	125	71	15	85	22	7.14	71	25	13	140	11.97	285.5	1.6	0.644	1.991	3.88	1.57	5.88	45.3	6.3	25.7	8.1	56.6	8.5	1.2	4.95	14.3	87.1	13.7	242	7.7	0
2	63	5	1	32.7	109.7	128	74	17	142	20	3.21	238	33	17	172	5.13	226	1.53	0.632	2.327	4.14	1.57	6.44	58.6	6.3	40.1	5.4	53	1.2	0.4	5	13.5	81	13.9	200	9.3	0
1	32	1	4	30.1	101.2	129	77	56	109	22	3.93	54	27	32	131	25.65	279.6	0.78	2.619	3.207	5.17	2.84	17.8	462	7.1	32.5	8.1	57.2	1.7	0.7	5.25	15.7	87.4	12.6	228	8.8	1
2	53	5	3	28.3	85.5	135	82	24	65	17	5	52	34	84	115	6.84	267.7	1.94	1.039	2.741	5.15	0.66	6	77.3	4.9	35.7	7.2	55.7	0.8	0.7	4.45	13.6	89.3	13.6	236	8.5	0
1	58	4	3	28.3	98.1	122	79	10	68	14	6.78	257	30	20	174	6.84	291.5	1.32	0.531	2.922	4.47	4.9	4.94	333	5.4	34.6	7.9	54.5	2.4	0.7	4.77	14.1	87.2	13.3	258	6.7	0
2	59	3	4	21.9	86	132	75	14	73	18	5.71	74	24	9	177	5.13	190.3	2.02	0.565	4.189	6.47	0.49	5.05	65.3	3.8	37.4	6	51.1	5	0.6	4.51	13.1	88.9	14	197	9.1	0
2	62	3	4	36.1	106.1	106	65	16	77	16	11.07	58	31	13	129	5.13	446.1	1.71	1.411	1.603	3.96	0.4	7.22	123	8.6	41.4	6.9	45.6	5.4	0.8	4.17	12.8	91.2	13.5	256	7.8	0
2	80	3	4	19.9	76.8	115	52	17	99	26	6.43	87	30	34	237	11.97	386.6	2.33	0.948	2.431	5.2	2.39	4.94	144	7.5	19.4	8.7	65.4	5.5	1	4.49	14.4	92.8	13.4	235	8	0
1	56	4	3	32.7	109.5	139	79	29	72	19	5.71	188	26	17	152	11.97	297.4	1.6	0.452	2.715	4.53	2.68	6.22	141	3.4	40	9.8	46.3	2.7	1.3	4.69	14.8	93.4	13	173	9.2	1
1	75	4	3	23.4	88.2	137	67	15	43	19	7.5	174	33	27	150	13.68	303.3	1.84	0.531	3.233	5.3	1.47	5.33	51.2	3.6	44.3	12.1	39.5	3.3	0.9	5.65	15	81.9	16.4	164	8.1	0
1	63	5	2	24.9	95	130	78	16	61	15	4.28	110	30	32	116	6.84	356.9	1.06	1.852	1.94	3.85	0.69	6.38	42.5	7.4	29.7	7.3	53.8	8.2	1.1	5.22	14.5	86	13.3	238	8.9	0
2	33	3	3	25.7	95.2	121	76	11	69	15	6.07	92	34	24	134	5.13	232	1.78	0.745	1.707	3.83	0.69	5.11	50.8	6.6	23.1	6.4	68	1.5	1.2	4.01	12	89.5	13.5	212	8.4	0
2	41	1	3	46.5	143.5	103	68	15	95	17	3.57	82	39	14	166	3.42	309.3	1.09	0.881	3.051	4.55	10.98	6.88	26.1	7.8	35.4	6.5	54.5	3.2	0.5	4.74	14	89.1	16.1	262	8	1
2	45	3	4	40.6	134	125	82	16	82	12	4.64	82	32	16	171	3.42	333.1	1.14	1.14	2.612	4.27	35.04	7.55	144	10.3	36.3	6.1	55.1	2	0.6	4.33	12.4	86	14.9	314	8.2	0
2	21	5	4	25.4	81.4	123	78	16	63	13	6.07	99	27	12	163	3.42	202.2	1.34	0.395	1.371	2.9	2.13	5.38	62.3	6.3	33.9	7.3	52.8	4.9	1.2	4.7	13.2	85	13.4	301	8.1	0
2	52	4	4	36.3	114.6	108	69	18	66	19	6.43	137	29	44	148	5.13	386.6	1.55	1.581	4.37	6.65	6.7	7.72	268	6.1	26.7	10.6	60.2	2.2	0.4	4.06	11.3	83	18.3	270	7.5	1
2	52	1	3	44.8	130.7	135	83	15	89	12	4.64	45	32	23	147	3.42	172.5	1.34	1.377	2.922	4.89	29.43	6.94	19.6	11.1	33.5	9	56	1.2	0.3	4.3	12.2	85.5	14.6	241	10.6	1
2	68	5	4	36.9	103.5	117	81	12	80	18	6.43	51	34	25	172	8.55	380.7	0.93	1.761	3	4.73	2.73	5.55	94.2	9.9	29.5	6.8	59	3.7	1.2	4.87	14.6	87.8	13.6	472	7.2	1
2	62	3	4	24.7	76.4	109	67	29	51	33	3.57	317	27	10	246	5.13	255.8	2.4	0.655	3.491	6.21	0.33	5.38	165	3.2	40.1	7.7	49.8	1.5	1.1	4.05	12.6	91.3	13.1	196	8.7	0
1	71	3	3	35.2	127	145	78	26	73	25	6.78	141	29	40	199	13.68	315.2	1.06	1.479	2.224	3.96	1.9	7.88	590	5.9	12	8.7	78.5	0.8	0.2	5.68	17.6	89.2	14	128	8.1	1
2	80	3	4	25.6	97.1	131	59	16	70	16	6.43	68	27	21	231	8.55	297.4	1.78	1.332	3.362	5.77	1.13	5.33	95.4	5.7	20.7	11.2	66	1.7	0.6	5.19	15.6	89.1	15.5	238	8.2	0
1	32	4	4	45.7	136.8	130	84	10	97	12	4.64	165	29	25	146	10.26	333.1	1.68	0.677	2.353	4.34	9.48	6.22	252	6.1	48.4	6.9	43.4	0.9	0.6	4.69	14.2	89.2	12.7	238	8.3	1
1	66	3	3	32.1	109.8	115	68	21	79	19	6.43	97	35	16	129	17.1	309.3	1.03	0.632	1.396	2.72	3.52	7.55	36.6	9.3	18.4	11.3	66.5	3.1	0.8	4.61	14.3	90.4	13.3	216	9.4	0
1	43	4	2	30.9	114.3	122	80	17	81	15	3.93	142	40	28	150	13.68	434.2	1.03	1.163	3.465	5.04	0.95	4.94	147	3.4	37.3	8.3	47.2	6.9	0.5	4.97	14.2	87.9	13.3	253	8.8	1
2	22	5	4	20.8	73	92	54	13	48	16	2.86	78	33	16	164	6.84	196.3	1.6	0.587	1.836	3.7	0.11	5.05	109	5.2	33	6.9	53.8	5.5	1	4.63	14.1	91.2	12.3	164	9.6	0
1	36	5	3	28.6	96.7	130	78	26	71	19	5.36	107	36	23	141	10.26	404.5	1.06	1.863	4.37	6.28	0.57	6.72	385	7.6	34.9	6.5	53.3	4.4	1	5.23	16	89	13	288	8.2	1
2	70	3	2	50.3	134.3	129	60	19	61	18	5.36	125	33	16	203	6.84	368.8	1.66	1.705	3.284	5.72	4.06	6.72	212	5.3	27.1	9.6	58.1	4.3	1	4.19	12.2	91.8	13.9	171	8.9	1
2	37	1	4	24.6	82	101	59	19	56	18	5.71	138	37	6	132	3.42	255.8	1.73	0.327	1.862	3.75	0.3	5.55	62.2	3.6	31.5	10.4	55	2.3	0.9	3.83	12.3	92.8	12.1	232	7.5	0
2	44	2	4	19.6	74.2	131	89	18	56	20	4.28	84	32	19	165	5.13	190.3	1.11	1.298	4.888	6.59	0.82	5.11	71.3	7.6	35.6	7.1	54.1	2.8	0.5	4.69	15.1	95.1	12.5	298	7	0
1	42	3	4	30.4	93.8	118	84	21	63	15	4.28	49	31	37	119	6.84	345	1.27	1.106	5.327	7.11	1.17	5.61	138	6.1	29.4	11.4	50.7	7	1.6	4.75	15.5	92.1	12.6	240	8.9	0
2	34	1	4	29.6	101.7	113	72	19	85	17	3.57	122	25	20	166	5.13	261.7	1.22	0.745	3.336	4.89	1.57	6.05	37.4	6.5	37.1	6.8	50.3	5	0.9	4.88	13.8	84.6	12.6	283	7.5	0
1	45	5	3	31.3	112	116	98	40	105	26	1.79	111	27	47	168	10.26	458	0.91	0.982	2.664	4.01	3.39	6.72	226	9.6	21.6	10.4	64.6	2.3	1.2	4.9	15.2	92.3	15.2	275	7.4	1
2	75	2	2	22.9	85.5	146	109	10	66	19	5.71	32	43	10	174	10.26	386.6	1.37	1.423	3.543	5.56	2.61	6.22	83.6	7.1	25.7	5.9	66.8	1.3	0.5	4.38	13.8	91.2	14.9	184	8.6	0
2	66	4	5	25.8	96.6	153	91	11	62	14	4.28	83	33	11	153	13.68	303.3	1.45	1.005	2.095	4.01	1.04	5.38	197	3.7	50.6	7.2	38.4	3.1	0.9	4.03	13.3	95.6	13.5	310	7.3	0
1	39	3	5	27.4	94.2	119	77	23	82	17	7.5	86	28	21	142	6.84	303.3	1.09	1.919	3.543	5.51	1.5	5.61	111	7.5	31.2	5.7	60.7	1.9	0.7	4.9	15.6	91.9	13.2	270	8.4	0
1	80	3	4	28.6	107.7	135	64	19	83	24	8.93	304	26	48	220	6.84	368.8	1.22	1.298	3.077	4.89	2.6	5.88	154	9.3	12.2	6.9	75.2	4.9	0.9	4.21	13.9	94	13.4	170	7.6	0
1	68	5	2	29.2	108.5	144	70	16	77	16	9.28	138	41	43	162	5.13	315.2	0.93	1.242	2.483	3.98	9.56	5.11	150	13.4	29.5	7.9	58.5	3.4	0.8	5.57	15.6	85.9	14.5	272	8.6	1
2	42	2	3	28	88.7	113	79	17	55	18	3.21	87	37	20	147	3.42	333.1	1.34	0.96	2.276	4.06	4.44	4.94	14	6.8	26.9	8.1	62.1	2.3	0.6	4.41	12.5	84.2	14.6	391	7.4	0
2	46	1	4	28	97.1	107	73	11	67	13	3.21	67	31	32	148	5.13	297.4	1.68	0.926	3.181	5.28	12.95	5.33	158	12.7	27.6	7.9	60.1	3.5	1	4.82	14.8	91	13	294	7.4	0
1	26	4	4	37.9	118.8	121	81	17	82	16	3.57	202	41	30	127	6.84	327.1	1.03	1.208	3.181	4.76	2.1	5.27	107	5.9	38.8	6.4	53.4	0.6	1	5.27	14.9	85.5	13	331	8.9	0
2	80	3	2	25.4	84.1	163	107	14	83	24	7.5	65	34	25	188	10.26	303.3	1.71	0.745	1.836	3.88	2.39	5.27	28.6	6.3	21.2	8.9	66.8	2.4	0.9	4.07	12.8	94.1	15.2	192	7.5	0
2	71	5	5	29.9	92.7	126	76	13	66	17	5.71	49	34	28	150	3.42	374.7	1.34	2.179	2.612	4.97	6.08	5.94	303	6.8	41.4	9.7	40.6	7.2	1.3	4.19	13	90.9	12.6	220	8.7	0
1	22	3	5	31.2	113.6	118	82	48	71	28	5	149	27	65	143	5.13	321.2	1.06	1.49	1.707	3.44	1.66	5.61	232	6.9	32.7	9.1	51.1	6.6	0.7	5.29	15.7	88.6	13	216	8.5	0
2	51	5	3	19.3	78	140	86	10	64	15	3.21	171	34	11	162	8.55	243.9	1.78	0.497	3.207	5.22	0.34	4.83	7.17	4.1	42.4	8.8	42.2	5	1.7	4.6	12.2	80.8	14.9	283	7.5	0
1	23	5	4	28	96.8	108	63	23	68	21	4.28	63	28	10	144	3.42	404.5	1.06	1.795	2.974	4.86	0.97	5.66	245	4.3	34.5	7.8	55.9	1.3	0.6	4.74	14.2	88.5	12.3	216	7.5	1
2	41	3	4	29.1	97.5	102	74	32	82	22	5.71	49	30	21	140	5.13	339	0.93	1.795	3.853	5.61	3.76	7.16	23.8	5.4	50.4	7.1	37.1	4	1.5	4.62	13.3	87.4	14.2	291	8.2	1
1	36	5	5	23.5	83	133	82	11	62	13	4.64	108	33	8	135	8.55	267.7	1.34	1.423	3.388	5.38	0.34	5.38	262	5.4	41.1	7.1	47.4	3.9	0.6	4.65	14.6	92.8	13.3	273	7.2	0
1	69	3	4	28.2	104.4	124	69	10	93	15	7.85	96	23	12	148	10.26	350.9	1.06	0.598	3.077	4.42	1.52	5.83	67.4	8.6	26.8	6	54.3	12	1	4.96	16.2	96	14.1	147	9.3	0
1	75	5	3	26.9	107	149	85	13	60	19	7.14	320	28	15	168	22.23	339	1.37	0.542	3.414	5.04	4.27	7.83	106	9.3	23.9	7.6	64.8	3.2	0.7	5.03	15.2	90.4	13.4	177	8.9	1
1	64	2	1	28.2	98	118	71	45	37	32	2.86	139	26	22	125	6.84	368.8	1.14	0.881	1.629	3.18	0.77	8.55	81.5	6.4	44.4	8.1	44.2	2.5	0.9	4.87	13.8	87.5	13.5	252	8.5	0
2	39	3	3	30.8	104.8	111	72	14	83	16	2.14	104	35	14	146	1.71	285.5	0.88	1.344	2.25	3.75	7.53	5.55	14	8.5	27	13.1	55.8	2.9	1.3	4.44	12.3	84.8	16.2	339	8.4	1
2	48	1	3	29.8	99.6	108	64	9	87	14	5.71	47	34	10	151	8.55	178.4	1.06	0.373	1.319	2.56	0.9	5.61	15.2	6.1	17.5	9.4	70.2	1.3	1.7	4.48	8.2	64	29.2	359	9	0
1	46	3	5	24.3	91.8	110	68	21	62	32	4.64	1393	29	18	154	10.26	339	1.11	1.377	2.534	4.27	0.45	5.44	115	6.2	29.1	7.3	59.8	3.2	0.7	5.25	15.5	87.4	13.2	234	8.1	0
2	61	3	3	31.8	108.4	122	73	10	96	15	6.07	122	31	15	173	5.13	380.7	1.71	0.835	2.302	4.4	5.2	5.66	105	5.9	34.2	11.9	52	1	1.1	5.18	17.1	95.4	13.2	224	7.2	0
1	65	4	1	30.3	106.8	125	88	12	47	13	5.36	194	31	16	133	15.39	297.4	1.37	0.61	2.715	4.37	0.51	5.11	162	8.6	20.5	6.9	70	1.8	0.9	5.41	16.3	88.3	13.8	299	7	0
2	22	5	5	20	73.6	111	68	10	52	21	3.93	268	31	10	155	15.39	232	1.86	0.463	2.56	4.63	1.15	4.66	42.8	5.6	35.8	5.6	50.4	6.8	1.4	4.43	12.8	87.7	13.9	234	9.1	0
1	24	3	2	18.9	68.5	115	70	18	70	19	6.43	137	25	15	127	6.84	315.2	1.01	0.565	2.431	3.7	0.6	5.27	147	5.8	35.7	9	49.6	4.9	0.9	4.95	15.3	88.7	13	248	8.8	0
1	75	3	4	34.6	130.9	141	67	46	124	50	5.71	75	25	219	185	13.68	362.8	1.24	0.621	1.914	3.44	2.78	6.38	132	10.6	14.2	9	75	1.2	0.7	4.99	16.2	96.5	14.6	200	9	0
2	33	4	4	33.9	92.3	96	59	9	83	13	4.28	100	29	20	159	11.97	160.6	1.11	0.677	3.672	5.09	15.95	5.44	46.3	6.7	23.4	7.7	66.3	1.9	0.8	4.37	13.4	92.3	13.7	315	8.5	0
1	48	5	5	31.2	105.2	121	85	26	75	20	4.64	95	34	40	146	8.55	404.5	1.16	1.795	3.982	5.97	1.29	6.33	110	6.1	31.8	10.8	52.6	3.8	1.1	5.42	16.3	88.8	13.5	230	8.5	0
1	60	1	1	26.7	97.7	127	77	25	131	19	3.57	182	30	27	159	10.26	255.8	1.03	2.574	2.508	4.73	0.58	15.5	105	6.7	29.9	5.5	61.7	2.3	0.7	5.26	16.6	91	13.1	238	9.1	0
2	31	3	4	21.8	80.6	94	59	14	70	17	3.21	161	31	8	165	8.55	315.2	1.47	0.632	3.233	4.99	0.36	5.22	59.3	6.3	33	8.4	52	6.3	0.4	4.51	13.6	89.8	12.6	282	7.7	0
1	23	1	4	20	77.8	103	59	10	82	15	5	84	31	14	123	8.55	327.1	1.27	0.677	2.845	4.42	11.52	5.33	186	8.3	16.9	8.8	72.5	1.5	0.5	5.43	16.4	87.9	12.9	241	7.9	0
2	53	1	3	49.1	134.2	141	90	15	99	15	3.93	108	33	20	136	8.55	368.8	1.32	1.547	2.896	4.91	15.11	5.22	47.8	9.3	27.1	5.1	65.2	1.9	0.8	4.67	13.7	89.9	14.2	350	7.9	1
2	65	4	4	18.2	75.1	110	47	7	102	13	4.28	66	29	20	153	5.13	410.4	1.42	0.756	1.991	3.75	8.62	6.38	85.2	6.2	26.3	13.3	59	1.1	0.5	3.79	11.4	93.2	14.1	210	7.9	0
2	36	3	3	39.8	127.2	104	79	19	94	19	6.78	60	31	27	159	3.42	547.2	1.37	0.576	2.612	4.24	46.91	6	140	10.2	21.4	7.3	69.8	0.8	0.7	4.97	12.9	78.2	14.8	293	8	1
2	23	2	3	19.8	74.5	113	70	21	75	24	2.86	95	30	16	135	11.97	249.8	1.63	0.734	2.715	4.68	1.4	5.11	62	6.7	28.8	9.6	60.3	1.1	0.4	4.22	12.6	87.8	12.5	146	9.9	0
2	55	3	5	22.1	88.5	98	66	25	99	22	4.64	79	30	19	168	3.42	196.3	1.86	1.016	3.103	5.43	0.49	5.44	37.4	4	39	9.2	48.7	2.2	1	4.26	13.3	93.1	12.3	325	7.1	0
1	76	3	3	28.1	100.7	145	80	24	71	26	4.28	81	30	82	170	29.07	327.1	1.01	1.603	2.638	4.37	1.94	11.5	62	10.4	25	5.4	65.9	3.3	0.5	5.04	14.6	85.6	14.3	193	8.4	0
2	47	2	5	29.7	93.8	116	88	15	61	15	3.57	46	34	30	149	10.26	374.7	1.16	1.761	4.577	6.54	0.91	7.33	44.8	7.4	31.8	6.2	60.2	1.4	0.6	4.95	15.2	88.1	13.3	208	8.1	1
1	48	3	2	30.3	106	127	85	25	92	21	7.14	75	27	18	119	13.68	422.3	1.14	2.54	4.551	6.85	0.51	6.05	30	6	35.6	7.5	52.5	4	0.5	5.65	16.2	85	13	300	7.9	0
1	73	3	4	31.3	107.9	120	79	17	71	17	8.21	160	26	14	159	37.62	440.2	1.19	1.005	1.888	3.54	0.65	7.94	466	6.8	21.8	7.2	65.9	4.7	0.6	5.4	17.5	93.6	13.2	215	7.7	0
1	47	3	2	36.8	129.9	119	84	23	66	17	4.28	43	33	18	158	8.55	237.9	1.14	0.903	1.991	3.54	2.89	6.55	90.6	5.8	24.1	7.4	65.5	2.3	0.8	4.86	15.1	93.8	13.4	157	8.8	1
2	53	4	5	37.4	136.4	178	115	9	94	14	5.71	115	30	11	168	5.13	249.8	1.55	0.576	3.155	4.97	5.87	5.94	104	6.9	46.2	5.4	46.5	1	1.1	4.8	11.9	79.9	15.9	298	8.3	0
2	31	2	5	23.7	88.2	99	64	11	60	10	5.36	43	29	16	108	18.81	202.2	1.32	0.655	2.741	4.37	0.88	4.77	50.8	7.4	25.8	4.4	68.4	1.3	0.2	4.66	13.5	86.1	13.1	229	7.8	0
1	66	3	4	22.4	88.6	115	77	21	169	22	5	45	38	40	135	11.97	339	0.93	1.287	2.534	4.06	10.01	6.94	464	5.7	22.5	7.8	63.3	5.8	0.8	4.55	13.6	88.2	13	289	7.4	1
2	33	3	5	23.9	82.3	109	67	16	42	16	4.64	78	28	8	124	6.84	315.2	1.84	0.271	3.543	5.51	0.54	5	33.2	4.4	28.4	11.5	57	2.6	0.6	4.2	12.5	88.3	12.6	380	7.6	0
2	53	5	4	21.5	76.4	93	57	11	60	16	3.57	56	29	13	151	5.13	243.9	1.86	0.7	2.845	5.02	1.66	5.77	53	5.3	31.7	6.7	58.5	2.3	0.9	4.5	13.4	90.4	13.6	214	7.4	0
1	49	5	5	24.8	87.8	121	77	13	48	13	3.93	86	33	20	110	5.13	410.4	1.19	1.445	3.646	5.51	0.67	5.16	445	4.1	38.8	8.8	49.6	2.1	0.8	5.14	15.3	88.5	13.5	312	7.8	0
2	41	2	2	19.6	75	90	49	14	38	17	6.43	138	31	18	148	6.84	184.4	2.07	0.655	4.034	6.41	0.18	5.27	47.7	5.1	35.5	7.6	56.1	0.4	0.6	4.52	13.9	92	13.2	216	8.3	0
2	44	3	5	30	105.6	109	69	9	57	21	3.93	98	26	12	134	5.13	273.6	1.45	0.339	2.87	4.47	4.34	4.83	60.5	5.8	40.3	6.5	50.2	2.4	0.7	4.31	12.1	86.2	12.9	230	10.6	0
1	55	3	3	23	90.5	129	74	19	73	17	7.85	84	28	14	132	5.13	255.8	0.96	2.348	1.396	3.44	2.65	19	72.2	8.8	22.4	7.7	68.5	1.2	0.3	4.93	14.4	85.5	13.6	148	8.8	0
1	80	5	2	25.4	107.8	161	64	13	96	21	8.21	254	31	17	177	6.84	398.5	1.09	1.005	1.526	3.08	1.39	6.16	15.8	8.9	17.5	5.9	74.4	1.9	0.5	4.29	11.7	84	16	225	9.3	1
2	60	5	5	23.1	86.3	142	81	39	67	23	4.64	146	34	82	195	5.13	374.7	1.09	1.626	3.491	5.33	1.23	6.22	523	4.9	35.3	7.4	54.6	1.7	1.1	4.57	14.4	94.2	13.1	343	6.4	1
2	80	3	4	26	87	172	71	14	75	17	6.78	76	27	14	218	8.55	232	1.81	1.321	4.06	6.47	1.73	5.27	145	7.4	18.5	6.5	74	0.5	0.6	4.24	13.4	94.1	13.9	254	8.4	0
2	67	3	5	36.6	121.8	142	70	14	78	15	6.43	65	25	14	144	6.84	345	1.29	2.123	2.586	4.86	4.98	5.22	151	6.4	30.2	8.6	59.1	1.8	0.4	4.86	14.3	87.8	13.8	252	7.1	0
1	27	5	5	23.8	83	118	72	19	65	21	3.93	304	26	23	154	10.26	249.8	1.37	0.598	3.724	5.38	1.91	5.44	192	6.5	49	6.7	35.2	8.3	1	5.18	14.8	85.7	13.1	207	8.7	0
2	54	2	4	39.3	108.7	127	95	11	113	17	4.28	84	32	11	171	6.84	267.7	1.94	0.982	3.517	5.9	5	5.5	49.5	6.6	33.5	7.8	57	1.4	0.4	4.96	13.3	83.1	13.3	294	7.6	0
1	59	3	4	27.4	108.5	100	60	13	89	12	2.86	31	30	60	121	10.26	386.6	1.14	1.039	2.483	4.09	18.3	6.16	110	6.3	26.6	6.7	64.7	1.3	0.8	4.42	14.7	99.5	13.8	356	7.4	0
2	51	5	4	26.8	98.1	101	70	14	69	16	3.57	74	29	13	155	5.13	327.1	1.24	1.569	3.284	5.25	3.11	5.44	18.5	6.7	24.8	6.5	66.1	2.3	0.5	4.32	12.3	82.7	13.7	292	7.6	0
2	50	2	4	15.8	69.1	146	91	8	94	17	2.86	59	40	14	166	5.13	184.4	2.07	0.463	2.353	4.63	6.52	5.16	18.1	9.3	26	10.9	61.9	1.1	0.2	4.34	12.3	86.3	14.3	265	7.9	0
2	44	2	4	27.6	87.5	110	64	13	52	19	3.21	236	30	10	112	8.55	214.1	1.06	1.411	3.931	5.64	2.17	5.11	23.4	6	48.6	4.7	45.3	1	0.5	3.92	13	99.1	12.8	191	7.3	0
1	80	3	1	29.9	99.8	104	56	10	77	19	7.85	126	32	28	179	6.84	380.7	1.16	1.14	2.224	3.9	3.16	6.05	380	7.4	16.5	7.2	73.6	2.5	0.4	4.94	15.3	93.7	14.3	186	8.8	0
1	51	5	2	30.1	104.9	133	77	51	68	70	6.07	977	31	23	208	8.55	386.6	1.09	0.565	2.974	4.32	1.97	6.16	137	7.3	36.6	10.5	50.6	1.8	0.7	5.64	15.2	81.5	12.9	207	8.5	1
2	41	4	5	27.8	90.7	105	76	8	51	14	3.57	43	34	10	132	11.97	178.4	1.29	0.553	1.888	3.44	0.86	5	18.5	6.9	27.6	6.6	64.2	1.1	0.6	5.34	10.1	58.7	24	241	8.5	0
1	46	4	5	28.9	94	114	59	15	72	12	5	248	28	32	130	10.26	226	1.32	0.485	2.095	3.65	5.91	5.22	248	4.8	45	7.5	43.1	1.7	2.8	4.53	13.5	91.3	13.4	145	11.1	0
2	66	2	4	30	95.8	151	70	16	67	22	5.36	104	34	14	168	8.55	196.3	2.38	1.174	3.31	6.23	1.32	5	46.3	4.3	44	11	41.9	2.6	0.6	4.19	13	91	12.2	296	7.9	0
2	71	4	3	28.9	99.7	136	73	11	88	13	4.64	93	30	16	149	5.13	232	1.27	1.039	2.353	4.09	0.33	6.16	51.7	5.6	35.8	6.8	54.9	2	0.6	4.12	12.8	94.5	14.3	192	9.4	1
1	34	1	3	28.7	92.6	124	84	26	90	18	5.71	98	29	33	133	6.84	309.3	1.4	1.592	3.181	5.3	2.26	5.66	136	7	37	9.7	50.9	2.2	0.4	5.12	15.3	87.1	13.2	235	8.4	0
1	24	5	5	25.2	89.9	103	62	16	42	35	6.78	579	28	9	172	8.55	701.9	1.58	0.406	3.569	5.33	6.91	4.44	119	5.2	29.8	8.9	54.2	6.1	1.1	4.87	14.3	86.5	15.3	196	9.1	0
2	22	2	4	21.1	78.2	98	65	29	45	38	5.36	1758	30	8	136	5.13	148.7	1.63	0.598	2.25	4.16	0.69	4.72	63.8	6.3	43	7.1	46.7	2.8	0.6	4.75	13.4	86.2	12.7	259	7.5	0
2	21	2	2	29	95.5	103	67	19	86	15	6.07	210	32	20	213	3.42	285.5	1.4	0.666	2.612	4.32	28.05	6.22	74.6	9	22.1	8.1	67.4	2.2	0.3	4.69	14.1	89.7	13.3	262	7.3	0
2	57	4	4	35.8	108	139	89	12	97	15	6.07	245	34	22	203	5.13	380.7	1.45	0.756	4.965	6.75	9.57	5.61	298	4.9	41.1	10.7	45.6	1.3	1.4	4.38	13.6	93.4	14.2	261	9.1	0
2	48	5	3	24.4	79.5	117	85	12	51	19	5.36	71	32	9	166	10.26	297.4	2.2	0.384	3	5.38	0.42	5	234	2.6	39.5	9.8	47.8	2.2	0.8	4.25	13.5	93.5	12.8	169	8.7	0
1	75	1	3	29	108.4	124	72	12	82	13	10.71	81	33	12	180	11.97	398.5	1.63	0.779	3.155	5.15	1.05	5.72	306	6.9	26.5	10.7	61.7	0.6	0.6	4.42	13.6	92	14.1	213	8.2	1
1	31	2	1	27.7	89.5	124	81	29	91	29	7.5	291	31	37	165	5.13	380.7	1.22	1.829	3.233	5.28	3.03	5.38	71.6	6.6	32.7	7.6	57.6	1.8	0.5	4.81	13.3	83.1	14.4	242	8.4	0
1	35	2	1	36.4	98.3	112	65	26	62	25	5	460	34	21	178	10.26	303.3	1.5	0.982	4.396	6.34	3.1	6.33	66	5.3	36.7	8.5	52.5	1.7	0.8	5.26	15.1	83.6	12.6	268	7.4	0
1	58	2	1	25.5	96.3	102	52	25	66	29	5.36	240	30	18	217	10.26	374.7	1.78	0.463	2.715	4.71	5.86	5.5	115	7	37.2	6.7	55.2	0.7	0.3	4.48	14.1	92.8	13.6	238	7.8	0
1	34	4	5	38.9	130.1	143	96	25	85	30	6.07	439	32	14	163	5.13	380.7	1.24	1.118	3.776	5.53	3.32	6.33	190	6.2	37.7	9.2	49.7	2.8	0.7	5.63	15.7	83.5	14.2	184	8.4	0
2	36	1	4	40.9	119.8	100	77	10	69	10	4.28	78	31	8	145	11.97	226	1.24	0.723	2.327	3.9	5.03	4.94	49.9	5.6	32.5	7.8	56.3	2.9	0.7	4.57	13.5	88.4	13	271	8	0
2	59	5	5	20.6	75.8	134	75	15	74	21	5.36	111	30	14	174	8.55	214.1	2.33	0.587	2.25	4.84	0.68	5.5	209	5.5	34.4	4.6	60.2	0.6	0.4	4.57	14.1	91.2	13.1	165	7	0
2	41	3	4	44.4	122.2	118	87	30	90	22	5.36	52	32	114	129	10.26	273.6	1.71	0.847	3.233	5.33	2.01	5.66	66	8.4	33.9	7.2	57.6	0.6	0.7	4.96	15.3	91.2	13.8	346	7.1	0
2	39	5	5	23.9	83.2	104	67	25	45	23	2.5	66	28	24	139	6.84	232	1.47	1.344	2.896	4.99	2.73	5.11	13	7.4	19.9	8.1	70.4	1	0.7	4.36	11.7	79.3	13	292	9.9	0
2	34	5	3	25.5	82.3	109	73	19	61	20	3.57	44	30	19	126	3.42	261.7	1.32	1.231	3.129	5.02	1.21	5.33	3.96	4.5	37.4	8.1	49.6	4.3	0.8	4.44	11.1	76.6	15.7	234	7.6	0
1	47	2	1	27.5	94.5	143	97	16	72	16	6.78	104	31	78	146	3.42	243.9	0.88	4.076	3.155	5.9	4.71	4.77	370	8.8	32.2	9.2	55.3	2.8	0.6	3.78	14.3	110.5	12.4	329	6.8	0
2	32	3	3	30.4	92.1	90	61	9	54	12	3.21	68	28	11	151	6.84	220.1	0.98	0.485	3.155	4.37	5.55	5.27	72.1	7.3	27.8	8.4	61.9	1.4	0.6	4.28	13.7	95.3	14.1	204	9.4	0
2	43	5	3	19.5	68.7	98	64	7	52	14	2.5	76	27	12	152	6.84	220.1	1.29	0.937	2.845	4.58	1.42	5.88	40	11.6	18.7	6	72.3	2.4	0.7	4.66	14.8	93.9	13.8	204	9.8	0
1	80	3	5	23.6	98	116	69	27	59	23	6.78	55	20	26	144	30.78	380.7	1.53	1.163	1.422	3.49	0.18	6.11	211	6.9	16.8	11.7	67.1	3.5	1.1	4.98	15.9	94.3	14	192	7.5	0
1	71	3	4	26.6	94.3	123	58	21	68	18	7.5	75	29	11	156	8.55	422.3	1.06	1.129	2.457	4.03	2.02	6.33	135	5.9	33.2	9.8	51.6	4.3	1.1	4.87	15.3	93	14.1	238	7.7	0
1	20	2	4	16.7	69.5	111	71	11	78	20	7.5	149	33	12	164	22.23	380.7	1.32	0.429	1.836	3.36	1.03	5.05	191	5.9	35.9	9.5	53.3	0.6	0.8	4.96	15.7	93.4	13.7	277	8.7	0
2	80	2	2	29.1	86.8	139	67	15	76	17	8.21	31	40	96	138	6.84	458	1.29	1.558	4.577	6.59	1.54	6.49	63.8	10.2	41.3	10.3	44.8	2.9	0.9	4.76	14.6	91.2	13	325	7.9	0
2	53	2	5	28.6	100	130	74	18	111	20	6.07	67	41	16	197	3.42	249.8	1.4	1.648	1.965	4.11	3.27	5.61	38.1	8.4	22	9.5	57.2	10.9	0.5	4.69	14.3	93.4	13.2	267	8.2	0
2	59	3	3	17.5	75.5	139	87	18	101	22	2.14	300	30	36	205	5.13	243.9	1.16	0.621	3.051	4.5	87.45	6.33	261	7.2	16.6	9.2	70.5	3.1	0.8	4.64	12.9	83.8	13.2	313	7	0
2	65	2	1	25.4	99.5	148	85	17	86	21	5.36	92	37	19	228	5.13	232	1.24	1.321	4.293	6.13	17.08	5.61	185	7.6	29.1	7	62.2	1.2	0.7	4.5	14.1	91.1	13.5	206	8.1	0
2	36	4	2	29.5	96.6	121	80	12	61	15	3.57	207	34	18	153	6.84	220.1	0.88	0.881	3.051	4.34	3.83	6.22	163	4.5	34	9.7	52.4	3.7	0.4	4.28	12	88	12.8	262	7.3	0
2	53	4	4	25.5	98.7	135	93	17	96	16	6.78	162	38	37	125	5.13	452	2.02	1.423	2.017	4.68	2.1	6.38	230	5.3	52.1	6.9	39.8	0.5	0.8	5.61	12.7	72.6	14.9	278	8	0
1	69	1	1	38.6	122.8	140	81	25	56	26	5	412	26	21	148	15.39	404.5	1.45	0.711	1.086	2.87	1.23	7.55	39.7	8.9	22.1	6.7	68.3	2.2	0.8	4.62	14	90.7	14.9	253	7.4	1
2	53	4	4	49.8	126.2	118	75	13	202	14	3.93	106	35	23	190	10.26	362.8	2.02	0.632	3.181	5.48	7.91	5.61	71.3	8.7	23.9	9.4	63.6	2.5	0.7	4.45	13.3	88.5	13.6	284	7.9	1
2	69	1	2	49.8	147.4	139	77	15	159	28	5.71	103	33	34	171	5.13	356.9	1.09	1.502	3.103	4.89	16.16	6.16	14.7	6.3	26.3	7.3	63.8	2.2	0.5	4.3	11.7	84	16.7	189	8.3	1
1	25	3	5	22.5	80.4	105	65	13	46	17	6.78	148	29	10	118	29.07	279.6	1.76	0.531	0.44	2.43	0.56	5.83	110	6.5	31.1	10	55.3	3	0.7	5.14	15.5	89.5	12.6	270	7.6	0
1	47	5	3	31	100.1	114	70	25	70	19	5.71	139	31	34	139	11.97	463.9	1.37	0.813	4.448	6.18	4.37	6.05	456	9.3	27.1	8.2	59.5	4.6	0.8	5.3	16.9	93.6	13.3	294	6.7	0
2	56	1	4	32.5	102.1	156	90	11	79	15	4.28	80	32	22	205	3.42	368.8	1.66	0.835	2.948	4.99	49.33	5.5	86	9.4	18.8	5.4	73.8	1.6	0.6	4.26	12.5	88.8	13.9	291	7.9	0
2	26	4	4	22.9	86.6	104	59	15	64	15	3.21	125	30	11	124	3.42	202.2	1.58	0.429	1.293	3.08	0.89	5.16	99.3	10.1	29.3	10.6	57.1	2.6	0.5	4.5	13.3	89.8	13.7	174	9.2	0
1	28	3	3	23.2	88.3	105	54	16	82	20	4.64	152	28	18	198	5.13	386.6	1.22	2.134	5.017	7.21	3.05	5	301	10.5	43.3	7.5	47.1	1.5	0.7	4.47	14.2	91.3	12.1	246	8.1	1
1	51	2	1	29.2	103.7	134	85	21	80	20	4.64	150	29	30	159	13.68	469.9	1.03	2.563	4.681	6.88	1.22	5.61	153	7.4	27.4	8	62.9	1.6	0.3	5.5	16.7	89.4	13.2	121	10.1	0
1	72	3	4	32.9	115.8	141	64	23	64	22	6.07	252	25	69	250	11.97	339	1.34	1.603	1.81	3.88	0.55	5.16	112	8.6	33	9.6	53.6	2.9	1.1	4.4	13.6	91.3	15.1	207	8.6	0
1	47	1	2	35.9	113.4	120	72	26	66	21	4.28	100	36	43	122	3.42	386.6	1.03	2.766	3.853	6.15	1.4	6.27	116	8.9	44.7	9.1	44.1	1.5	0.7	5.11	15.3	88.5	13.7	141	10.1	1
1	63	4	4	19.3	70.2	124	76	70	88	54	5.36	157	38	175	135	11.97	350.9	1.81	0.892	2.534	4.76	0.11	6.11	752	6.8	38.5	7.9	37.7	15	1	4.4	15.3	101	13.5	260	7.6	0
2	54	5	5	31.3	106.5	119	73	43	92	30	6.78	128	31	51	166	6.84	374.7	1.37	1.942	3.982	6.23	2.14	6.33	262	5.7	51.9	5.6	37.7	3.5	1.5	4.43	13.6	91.3	13.7	384	8.8	1
1	62	2	1	27.3	105	112	76	18	62	14	4.28	82	31	31	129	11.97	297.4	1.01	2.45	2.664	4.78	1.14	11.3	369	8.2	37.8	8.4	50.9	2.4	0.7	4.75	15.1	93	13.1	202	10	1
2	46	3	4	32.1	105	110	80	8	71	13	5.36	61	31	7	153	8.55	214.1	1.47	0.824	2.948	4.81	5.31	4.61	72.4	7.1	25.3	6.4	56.9	10.5	1.1	4.67	14	87.7	12.8	293	8	0
2	80	5	1	21.8	93.4	163	71	8	103	16	6.43	47	35	11	112	6.84	422.3	2.09	0.802	2.767	5.22	1.45	5.16	63.3	7.8	42	8.3	46.2	2.9	0.7	4.32	12.6	86.9	14.8	247	9.2	0
2	65	3	3	32.4	119.4	88	60	16	66	17	12.14	117	38	22	150	10.26	434.2	1.22	2.01	1.422	3.57	15.37	12.8	109	11.1	26.1	7.8	64.4	1.2	0.6	4.9	15.2	92	14.6	226	9	0
2	61	1	3	33.6	109.2	131	78	25	135	22	5.71	87	34	50	183	17.1	273.6	1.19	2.1	1.862	4.01	4.73	10.7	37.5	6.8	38.8	5.9	52.2	2.7	0.5	4.91	14.3	88.9	13.9	206	9.9	1
2	57	4	3	46.3	125.3	96	55	11	105	16	6.43	201	34	18	196	3.42	273.6	1.29	1.253	3.931	5.79	11.32	5.88	85.2	9.3	22.2	7.4	68.4	1.5	0.6	4.88	13.7	84.3	14.2	267	8.3	1
1	38	3	4	32.2	112.1	125	73	24	70	20	3.57	102	29	20	139	6.84	321.2	0.88	1.716	2.56	4.22	1.99	5.94	155	9.6	22	6.7	67.1	3.3	1.1	4.99	14.6	85.2	13.5	275	7.9	1
2	56	4	4	43.2	128.4	177	98	17	167	13	6.78	115	31	126	141	5.13	333.1	1.24	2.134	3.414	5.64	18.44	13	26.5	11.6	23.4	7	67.3	1.8	0.7	5.1	12.5	76.8	15.9	456	8.8	0
1	43	4	5	27.4	95.9	126	78	19	83	21	3.21	291	29	33	181	5.13	309.3	1.19	1.005	5.043	6.7	1.37	5.61	392	7.5	23	8.5	67	1.1	0.5	4.93	14.7	86	13.5	180	8.4	0
1	41	3	3	37.6	115.6	130	78	31	44	30	7.5	523	29	37	193	6.84	386.6	1.53	0.463	2.534	4.27	13.25	6.05	191	11.5	21	9.5	66.1	2.8	0.7	4.9	14.2	86	13.4	267	7.4	0
1	73	3	4	40.2	132.8	123	69	14	76	17	4.28	142	30	32	146	5.13	327.1	1.06	3.76	1.319	4.11	3.1	9.16	101	6.5	20	9.1	68.6	1.8	0.7	4.91	14.4	89.3	14.2	187	8.8	1
2	60	3	3	23.4	81.3	116	64	16	99	12	6.07	37	31	52	112	5.13	249.8	1.4	2.043	4.5	6.83	1.37	12.9	161	5	37.7	6.4	53.1	1.8	1	4.35	12.9	85.4	12.8	323	7.7	0
2	48	3	4	34.6	109	106	72	20	82	17	5.36	63	26	13	156	3.42	297.4	1.45	0.971	2.922	4.81	2.49	6.38	193	5.5	21.6	6.4	71.2	0.6	0.3	4.36	13.4	92.7	13.3	330	7.9	1
2	60	4	4	35.5	114.9	146	81	13	61	16	6.43	44	45	10	114	3.42	446.1	1.11	0.858	1.784	3.28	6.76	6.44	349	7.5	21.1	11.2	62.5	4.8	0.6	4	11.6	90.3	15.2	284	9.2	0
2	43	4	2	22.9	79.1	111	72	10	67	18	4.28	123	42	14	122	5.13	220.1	1.01	0.768	2.431	3.8	0.31	5.22	34.6	7.4	22.7	8.2	65.1	3.8	0.4	4.1	13.5	96.5	13.5	169	8.4	0
1	38	4	3	21.1	77.6	171	109	30	82	38	3.57	190	35	103	179	11.97	267.7	2.02	0.689	2.689	5.02	1.58	5.55	227	5.2	22.5	12.2	63.7	1	0.7	4.53	14.9	99.5	14.2	330	8.2	0
1	53	5	5	28.6	99.1	120	74	15	67	17	4.28	146	31	23	153	8.55	487.7	1.01	1.377	2.56	4.19	4.09	5.77	267	9.2	27.6	7.1	57.9	6.8	0.7	5.15	15.5	88.9	13.3	227	9.4	0
2	50	5	3	32.5	101.3	107	73	11	45	14	3.21	82	35	21	129	5.13	285.5	1.45	1.366	3.543	5.61	1.95	5.22	55	6.1	27.1	8.8	62.6	1.1	0.5	4.95	13.8	83	13.3	141	9.3	0
2	39	4	4	26.9	78.6	96	68	9	52	14	4.28	74	31	13	110	5.13	220.1	1.68	0.316	3.853	5.69	4.97	5	37.9	4.7	47.4	12.8	35.8	3.6	0.5	4.23	12.6	87.8	13.9	248	7.7	0
1	24	5	4	29.5	90.9	104	65	9	92	21	3.93	222	34	26	201	10.26	440.2	1.11	1.14	2.87	4.5	1.51	5.66	302	10	24.6	7.9	65.9	0.6	1	4.91	15	87.9	12.8	310	6.7	0
2	63	1	3	32	97.6	138	81	27	107	21	5.36	64	27	18	137	10.26	261.7	1.37	1.49	3.698	5.74	7.78	5.44	105	5.7	32.7	6.8	58.9	1.2	0.5	4.46	14.2	93	12.7	290	8.8	0
1	47	5	5	20.9	82.5	100	62	13	91	15	4.28	102	32	16	131	17.1	321.2	1.63	0.734	3.051	5.02	1.03	5.61	148	4.6	24.5	4.9	68.5	1.4	0.8	4.99	15.8	93.5	12.6	192	9.2	0
2	20	4	3	37.3	112.1	107	83	15	91	15	5	151	30	12	167	3.42	321.2	1.01	0.644	2.327	3.62	14.02	5	35.2	9.9	33	6.8	55.6	4.1	0.6	4.44	11.5	76.6	15.8	378	7.6	0
1	28	1	4	28	84.5	106	54	17	45	23	5.71	227	28	11	150	8.55	458	1.63	0.587	3.672	5.56	2.67	4.94	137	4.2	30.5	8.5	59.3	1.4	0.5	5.17	15.9	91.7	13.4	245	7	0
1	36	2	4	26.5	91.4	109	61	8	66	15	3.93	119	32	24	111	8.55	285.5	1.71	0.35	3.517	5.38	0.59	5.5	9.73	5.4	28.4	8.7	58.2	4	0.8	4.36	12.1	81.8	15.1	211	8.7	0
1	68	2	3	25.9	100.1	95	59	17	95	17	6.78	52	28	22	136	15.39	350.9	1.09	1.592	2.922	4.73	16.38	5.77	240	6.8	32	6.3	56.9	4.1	0.8	5.29	15.7	84.6	13.8	166	8	0
2	47	2	2	31.7	109.4	145	86	16	93	16	5	55	34	22	152	3.42	303.3	1.06	3.071	2.715	5.17	11.69	6.38	16.6	7.8	33.9	6.4	56.3	2.6	0.9	4.51	12.5	82.6	13.7	272	7.6	1
2	61	4	4	30.5	111.5	177	66	4	123	10	9.28	75	44	32	119	5.13	208.2	0.96	0.452	1.086	2.25	57.66	6.83	793	5.3	20.6	11.9	64.7	2.1	0.7	3.58	11	94.1	14.6	200	7.3	0
2	65	3	5	26.4	92.4	95	61	50	114	34	5.71	214	26	51	196	8.55	226	1.27	1.423	2.741	4.65	2.24	6.11	195	6.6	24.3	6	68.1	1.1	0.6	4.66	15.2	96	13.2	240	8.3	0
2	43	2	4	29.3	92.8	101	67	10	78	13	2.86	73	34	18	134	5.13	345	0.91	2.935	3.051	5.3	9.43	6.83	56.8	12.8	21.8	5.3	67.9	4.3	0.8	4.64	13.3	87.4	15.1	319	8.2	0
2	45	2	3	33.3	111.1	145	103	21	83	19	4.28	282	35	17	223	3.42	368.8	1.34	1.637	3.853	5.95	2.85	5.38	9.94	10	24.1	7.2	64	4.2	0.6	4.52	12.4	83.9	16.6	268	9.1	1
1	59	5	5	22.6	86	146	89	17	71	19	5	117	29	22	186	3.42	327.1	1.06	1.942	3.931	5.87	0.82	6.55	75.4	6.3	27.7	7.2	61.5	2.8	0.9	4.4	13.3	91.1	12.7	216	7.8	0
1	64	1	1	24.4	87.2	125	71	16	68	24	7.14	177	31	14	181	13.68	463.9	1.24	1.502	3.026	4.97	0.34	5.94	258	6.1	31.2	8.2	57	2.8	0.9	5.37	16.7	91.9	12.7	152	9.2	0
1	67	3	5	30.9	111.1	125	73	17	63	21	5.71	125	30	26	156	10.26	291.5	1.29	1.242	2.276	4.14	0.76	6.61	35.2	4.6	45	9.9	43.3	1.6	0.4	5.36	16.3	91.6	13	216	8.2	0
1	54	3	4	28.9	110	129	92	21	78	18	5.36	84	27	39	133	6.84	345	1.01	0.756	2.793	4.14	1.59	5.55	293	6.5	27.8	8.6	59.6	3.7	0.4	5.13	15.1	87.4	13.7	245	8.2	0
2	77	3	5	32.4	96.2	101	47	17	49	25	7.14	235	29	13	151	3.42	237.9	1.66	0.869	2.327	4.37	1.64	5.55	49.4	5.5	27.3	10.6	51.1	8.9	2.3	3.79	11.3	87.7	14.9	326	7.5	0
1	29	3	4	20.6	78.5	109	69	13	55	16	4.64	107	33	13	145	5.13	303.3	1.01	0.96	2.327	3.78	0.95	5.77	87.6	3.9	30.9	9.6	56.7	2.5	0.4	4.96	14.4	88.1	13.3	219	8.4	0
1	33	3	3	25.9	94.7	114	70	69	115	28	8.93	95	31	141	159	8.55	380.7	0.98	1.468	1.965	3.62	1.32	6.16	209	7.8	26.8	6.8	64	2.2	0.3	5.39	16.5	86.7	12.8	165	8.3	0
1	58	5	4	28	102.8	117	76	29	68	22	6.07	175	30	37	140	11.97	422.3	1.16	1.219	3.233	4.97	1.44	6.27	242	7.6	22.6	7.6	65.1	3.7	1.2	5.62	16.3	84.7	13.4	253	9	0
1	74	3	5	25.2	96.5	123	65	17	52	17	4.64	58	26	26	144	3.42	255.8	1.99	0.576	2.974	5.22	0.35	5.61	14.8	5.7	37.4	10.9	45.2	5.7	1	4.8	12.7	79.8	15.5	252	6.9	0
2	40	2	4	24.4	88.5	96	61	10	67	16	5.36	135	30	19	155	17.1	237.9	1.47	0.655	2.974	4.76	1.14	5.33	127	5.4	45.3	7.4	45.2	1.7	0.6	3.8	13	97.6	11.9	260	7.4	0
1	37	1	4	34.8	132.5	133	73	12	89	13	4.28	143	28	12	170	13.68	392.6	1.09	0.531	2.638	3.96	3.16	5.16	566	6.3	22.5	6.4	70.2	0.6	0.5	4.83	13.4	83.1	16.5	202	8.4	1
1	51	3	5	25.2	88.8	103	70	36	61	28	5.36	177	30	20	168	8.55	303.3	0.8	1.332	2.948	4.37	38.87	5.44	526	7.8	20	7.7	70	1.9	0.4	4.99	15.5	90.2	12.8	296	7.4	0
2	80	3	2	24.9	92.1	163	87	12	98	18	6.07	85	40	24	192	6.84	303.3	1.34	1.423	3.672	5.66	3.33	6.99	323	5.2	34.3	8.1	54.3	3.2	0.3	4.63	14	89.8	13.6	125	8.1	0
2	43	3	3	32.3	123.2	125	85	9	78	19	4.28	128	32	23	107	6.84	374.7	0.83	1.411	1.888	3.36	7.57	4.66	79.8	8.5	31.1	7.6	58.2	2	1.2	4.51	13.1	87.9	14.4	301	8.3	1
1	80	3	5	24	91.8	147	68	9	98	11	7.5	46	30	7	137	6.84	374.7	1.11	0.869	1.888	3.39	0.11	8.6	66.2	7.3	39.5	9.7	46.2	3.5	1.3	4.8	14.8	91.8	13.8	268	9.2	0
2	56	3	4	30	103.2	109	79	11	89	20	8.93	22	39	33	213	10.26	648.3	0.88	1.535	2.845	4.42	11.26	5.55	121	4.7	13.1	10.1	74	1.7	1.2	5.06	13.1	79.4	16.1	189	7.8	0
2	57	1	1	26.4	89	115	62	31	131	30	3.21	87	34	32	183	6.84	291.5	1.06	2.789	3.776	6.1	2.29	5.83	67.6	7.5	32.2	7.6	55.7	3.8	0.8	4.69	13.9	87.6	13.9	321	6.9	0
2	37	3	5	39.4	109	102	73	12	37	15	3.21	125	29	7	184	5.13	190.3	1.71	0.531	2.457	4.4	4.29	4.39	16.4	6.3	35.2	7	54.1	3	0.9	4.98	15.1	89.8	13.2	262	7.5	0
1	67	3	4	30.1	101.7	116	69	21	104	18	5.36	160	29	21	151	20.52	404.5	1.03	1.152	3.62	5.17	4.31	6	226	7.4	30.3	6	59.5	3.5	0.8	5.09	14.7	86.4	13.4	247	8.5	0
2	68	4	5	28.4	81.5	138	87	24	93	26	4.64	150	33	11	185	8.55	279.6	1.94	0.316	2.431	4.53	0.67	5.16	118	3.8	43.9	8.7	45.2	1.4	1	4.36	13.3	93.7	14.3	180	8.4	0
2	80	3	4	27	96.4	120	66	10	107	19	7.85	133	35	14	184	10.26	321.2	1.94	0.926	3.207	5.56	0.76	6	261	5	28.1	10.1	57.3	3.4	1.2	4.71	14.6	92.3	13.8	189	9.3	0
1	48	5	5	28.6	103.7	115	80	24	89	21	3.93	181	32	17	144	13.68	392.6	1.01	1.931	4.215	6.1	1.62	5.61	150	7.8	29.4	8	57.6	4.3	0.9	5.19	16	90.8	12.8	248	7.4	0
2	61	4	3	48	116.6	106	71	13	73	15	6.78	42	34	24	137	15.39	291.5	1.71	0.576	3.465	5.43	13.59	6.11	59.3	5.1	45.7	9.5	42.5	2	0.4	4.37	13.4	90.9	13.8	339	7	0
1	64	4	2	15.7	65.9	131	76	54	70	49	5	58	31	122	125	11.97	267.7	1.58	0.824	1.448	3.41	0.17	5.55	897	6.5	50.4	8.1	40.3	0.9	0.4	4.86	15.4	90.9	13.4	157	7.7	0
1	66	1	1	36.1	127.2	122	70	22	84	21	6.78	294	30	22	166	11.97	499.6	1.14	1.039	3.905	5.51	5	7.11	62.2	7	21.7	7.5	67.5	2.8	0.6	4.97	15.7	91.8	13.8	238	8	0
1	27	4	5	27.7	91.7	111	73	20	90	26	4.28	475	31	31	138	3.42	499.6	1.01	0.926	2.043	3.47	1.65	5.16	105	6.3	41	9.1	39.2	10.1	0.8	5.41	14.9	81.6	13.4	222	8.4	0
2	26	5	4	26.4	89.5	103	65	10	57	16	3.93	68	29	12	124	5.13	255.8	1.68	0.361	2.146	3.98	1.06	6.66	32.8	6.8	29.1	10.7	58.7	1.1	0.6	4.21	13.2	90.8	13.6	293	8	0
1	21	3	5	26.6	94	125	73	21	55	21	4.28	91	28	26	148	25.65	350.9	1.32	0.35	2.379	3.85	1.58	5.94	194	6.3	32.8	8.2	57.2	1.3	0.5	5.26	16	88.8	12.8	217	7.1	0
2	63	4	2	26.3	91	162	60	14	86	17	6.07	116	33	25	170	3.42	285.5	1.32	1.637	2.508	4.58	4.08	8.49	417	7.6	50.3	5.2	42.6	1.3	0.7	3.95	12.3	93.7	14.2	228	8.4	0
2	65	3	3	25.1	92.2	115	76	15	52	18	3.93	54	27	10	133	3.42	267.7	2.43	0.892	2.741	5.59	0.2	5.72	29.4	3.5	25.2	6.4	63.9	3.4	1.2	4.62	13.8	93	13.4	179	10.8	0
1	80	3	3	28.4	113.8	175	83	12	105	14	6.07	86	33	58	178	20.52	553.2	1.11	1.208	3.414	5.07	3.72	6.99	63.6	9.2	23.1	7.4	64.1	4.7	0.8	4.59	14.4	95.3	14.1	188	7.6	0
1	61	4	3	23.8	99.2	160	101	30	106	22	5	50	26	52	285	3.42	386.6	3.8	0.485	2.095	6.13	0.76	5.33	167	11.6	12.6	9.8	76.5	0.8	0.4	4.71	14.5	93.8	16.6	278	6.6	1
1	54	4	2	34.9	108.7	131	84	17	89	19	2.86	363	36	19	202	11.97	362.8	1.86	0.677	2.767	4.94	0.8	5.88	124	5	30.1	5.9	58.8	4.4	1	4.74	13.1	85.9	14.8	141	9.4	1
2	35	5	3	26.1	76	82	47	11	59	16	3.93	67	34	17	141	8.55	190.3	2.15	0.384	2.043	4.37	0.56	5.33	24.2	4.2	37.1	6.4	53.4	2.2	1	4.24	13.2	93	13.1	167	8.9	0
2	33	2	4	28.4	104	100	71	13	64	16	4.28	64	32	17	106	5.13	249.8	1.22	1.084	2.741	4.45	5.45	5.44	54.4	7.5	26.3	7.3	64.6	1.3	0.6	4.62	14.1	90.9	12.9	187	10.9	0
1	25	3	2	31.4	104	118	71	18	64	22	4.64	115	34	23	153	3.42	392.6	0.83	3.071	1.577	3.8	6.17	4.11	155	9.9	40.2	10.2	46.2	2.9	0.7	5.06	14.6	84.8	14.7	195	8.5	0
2	65	5	3	28.6	92.7	131	76	16	61	15	6.07	147	34	28	155	6.84	309.3	2.09	0.565	1.655	4.01	0.43	7.44	90.8	5.6	37.5	6	51.8	3.8	1	4.36	13.5	90.9	13.4	328	7.2	1
1	52	1	1	36.7	119.7	124	70	55	89	29	3.57	164	28	33	190	5.13	309.3	0.91	1.321	2.431	3.93	3.96	6.05	245	8.8	30.6	9.3	57.4	2.3	0.6	5.13	14.9	88.2	13.5	233	8.1	1
1	76	5	2	25.5	98.6	151	82	18	56	13	6.07	68	36	16	123	6.84	267.7	1.37	0.395	2.767	4.32	0.82	10.7	400	8.4	22.5	8.8	66.3	1.7	0.9	5.23	15.9	89.6	13	190	9.2	1
2	39	4	5	35	110.7	136	92	7	87	9	5	83	28	21	120	1.71	208.2	1.58	0.79	2.043	3.98	1.73	18.7	48.7	7	35.9	5.7	55.9	1.3	1.3	4.64	13.5	84.5	13	185	11.4	0
2	54	1	3	28.3	96.5	102	72	16	110	20	6.78	124	35	29	135	5.13	279.6	1.81	1.118	4.06	6.39	3.17	4.83	65.6	5.4	33.3	7.3	55.8	2.6	1	4.38	13.1	88.5	13.5	283	7.8	0
1	34	4	3	20.4	73.9	123	75	13	58	14	4.28	185	29	13	136	5.13	374.7	1.14	2.213	3.853	6	1.22	3.89	88.3	4.1	40.8	8.6	48.2	1.6	1	4.99	15.7	94.9	12.4	297	8.7	0
1	37	4	4	23.3	85.6	108	76	14	106	14	3.57	151	29	16	190	6.84	261.7	1.14	0.497	3.077	4.45	1.36	4.94	253	7.3	28.5	13	56.7	1.7	0.2	5.19	16.2	92.2	13.9	288	7.9	0
1	24	5	4	36.2	114.2	116	80	16	52	14	4.28	216	30	22	177	6.84	428.3	0.98	0.994	2.56	4.01	1.62	5.22	190	4	32.1	10.1	55.6	1.4	0.9	5.17	16.2	90.8	13.1	189	7.7	0
2	55	5	5	31.5	94.7	105	72	31	64	20	5	83	31	37	136	5.13	345	1.14	2.292	0.879	3.08	0.33	5.55	87.7	6.5	41.8	6.3	46.8	4.5	0.7	4.97	14.1	85.8	13.2	299	7.9	0
1	80	3	1	34.4	119.8	114	65	15	108	21	16.42	79	34	29	165	18.81	392.6	0.93	2.981	2.327	4.63	1.72	15.7	23.4	7.6	21.1	8.6	66.9	2.5	1.1	5.1	13.3	82.5	18.8	152	9.6	1
2	53	2	2	28	95.9	99	66	22	110	23	7.85	134	32	11	173	8.55	291.5	1.91	0.847	3.827	6.13	1.69	5.61	194	5.6	44.9	6.6	47	1	0.6	4.14	13.1	92.9	12.7	204	8.5	0
2	80	3	3	32.2	119.1	144	68	11	68	12	4.64	84	26	15	145	3.42	422.3	1.68	2.405	3.801	6.59	9.5	7.22	61.1	5.7	25.1	8.2	59.6	5.9	1.3	3.8	10.3	85.3	14.9	302	8.2	1
2	37	1	2	43.2	112.8	90	59	15	47	14	4.64	108	28	12	165	1.71	148.7	1.29	0.576	3.077	4.63	4.15	4.88	10.3	6	32.6	4.7	59.8	2.4	0.6	4.37	11.7	82.5	18.7	234	7.4	0
2	54	3	3	27	96.6	151	86	13	110	25	3.57	100	34	13	126	13.68	374.7	1.63	0.756	3.233	5.2	3.15	5.77	73.9	7.9	39.3	10	48.9	1.3	0.7	5.08	14.7	84.8	14.1	349	7.3	0
1	69	4	5	33.4	112.6	159	96	16	106	24	5	109	41	25	213	6.84	475.8	1.34	0.565	2.483	4.09	35.54	5.38	538	4.5	12.1	15.6	69.5	2.3	0.6	5.57	15.4	88.7	16.1	217	8.8	1
2	33	4	3	22.6	78.2	103	67	11	68	16	2.86	77	34	22	117	8.55	226	1.24	0.44	2.043	3.49	2.68	4.94	190	6.4	24.9	7.8	62.3	3.9	1.2	4.22	12.7	88.8	13.5	286	7.7	0
2	57	4	4	43.7	127.8	105	68	13	75	19	5.71	175	32	18	219	6.84	458	1.84	0.632	1.758	3.88	5.45	6.38	140	6.3	35.7	9.3	53.5	0.8	0.8	4.43	13.5	91	13.8	359	7.2	1
2	44	4	3	34	113.6	109	74	26	47	26	3.57	70	27	7	185	8.55	279.6	1.32	1.106	2.276	4.11	0.39	5.16	35.7	7.6	29.6	8	58.1	3	1.4	4.68	15.2	94.3	12.8	265	8	0
1	24	4	2	21.7	79	131	72	23	90	23	3.57	378	28	21	204	29.07	333.1	1.5	0.248	1.603	3.21	0.37	4.39	105	5.3	25.9	9.1	60	3.4	1.7	6.37	16.4	78.6	14.7	220	7.6	0
2	60	2	1	34.3	104	100	68	52	83	50	4.64	74	27	60	266	15.39	285.5	1.01	1.784	3.31	5.15	2.51	5.5	118	3.3	23.4	8.5	62.3	5.4	0.6	3.79	11.9	93.4	14.8	144	8.7	0
2	70	5	3	19.8	74.6	133	72	18	51	17	6.43	98	28	25	159	10.26	345	1.55	1.208	3.595	5.69	0.45	6.38	188	5.7	29.5	7.5	59.9	2.5	0.7	4.17	13.3	96.3	13.2	160	8.9	0
1	56	2	1	27.6	102.7	164	101	28	109	20	4.64	77	27	27	140	5.13	350.9	0.91	3.342	2.198	4.63	1.79	6.61	830	8.6	26.1	5.9	65.8	1.2	1	5.46	15.5	80.5	13.6	199	9.7	1
2	28	4	4	21.4	76	110	70	11	58	19	3.93	325	34	15	151	10.26	196.3	2.22	0.892	2.121	4.76	2.69	5.11	12.4	5	29	8.7	60.8	1.2	0.5	4.29	12.4	86.7	13.3	176	9.7	0
2	50	4	4	30.7	85.8	149	87	11	70	20	3.57	594	33	10	185	3.42	279.6	2.12	0.666	2.534	4.97	0.97	5.55	3.55	4	34.6	6.8	52.8	5.2	0.7	4.04	6.9	61.5	21.7	413	8.6	0
1	47	1	2	29.6	95.5	115	73	67	93	36	5.71	103	31	43	168	10.26	404.5	0.91	2.235	3.207	5.15	2.04	6.88	526	6.5	20.8	7.2	69.4	2.5	0.3	5.33	16.4	87.8	12.5	176	8.1	1
1	59	3	2	26.8	93.7	135	78	21	77	20	5.36	101	28	16	163	6.84	261.7	1.32	0.948	2.198	3.96	0.35	6.66	90.4	9.2	13.1	8.9	74.9	2.7	0.5	5.67	15.6	81.7	13.2	170	9.1	0
1	65	2	1	28.8	104.4	106	62	15	60	14	7.14	92	26	20	150	6.84	392.6	0.98	1.4	2.534	4.16	0.52	5.83	49.9	4.9	21.2	8.8	67.4	2.3	0.4	4.86	15	92.1	14.8	189	8.5	1
2	53	3	5	26.3	102.2	108	80	24	75	21	6.07	48	36	17	178	5.13	297.4	1.63	1.219	4.913	7.11	1.04	5.66	87.7	6	37.8	5.6	54.3	1.5	0.9	4.56	13.5	88.3	14.7	332	7.9	0
1	65	4	2	44.9	144.1	96	68	27	69	26	6.43	530	30	42	196	8.55	475.8	0.7	2.235	1.5	3.23	5.43	6.33	250	5.7	42.4	13.1	39	4.7	1	4.06	13.9	99.5	14.1	210	7.8	1
1	51	2	4	24	82	113	68	20	73	25	4.64	99	29	15	157	3.42	416.4	1.24	1.287	3.129	4.97	0.45	5.94	132	7	28.4	8	54.9	8.3	0.5	5.06	15.3	89	13.3	219	7	0
2	42	1	2	23.4	77.2	105	58	13	65	16	5	59	34	14	134	6.84	166.5	1.71	0.474	1.474	3.39	0.56	5.61	17.4	4.9	18.2	6.8	72.5	2.2	0.4	4.41	13.5	91.6	13.8	166	9.7	0
1	23	2	4	39.2	118.1	118	62	159	100	77	3.57	143	32	136	231	13.68	440.2	0.98	2.427	4.215	6.31	4.53	5.77	58.6	10.4	21.7	8.6	64.4	4.4	1	5.66	15.4	81.9	13.5	219	9.3	1
1	54	5	5	25.8	89.9	115	66	21	77	19	7.85	141	32	62	138	10.26	380.7	1.45	0.565	1.5	3.21	2.41	7.05	738	6	40.2	7.1	48.5	3.7	0.6	5.25	15	85.3	13	186	9.1	0
1	23	4	3	19.6	70.2	116	74	10	83	20	3.93	221	33	17	135	6.84	356.9	1.27	0.565	1.319	2.84	1.06	4.66	116	3.1	40.5	9.5	44.6	4.5	1	4.96	15	90	13.2	232	7.9	0
2	70	1	4	46.3	121.8	157	78	10	98	13	6.07	36	28	19	139	5.13	362.8	1.32	1.152	1.758	3.59	4.42	7.11	44.8	8.5	17.9	6.9	71.7	2.8	0.9	4.63	13.1	86.9	13.2	206	9	0
2	62	4	4	49.9	135.6	159	88	19	65	25	6.43	337	38	20	256	8.55	321.2	1.06	0.858	1.655	3.1	2.52	4.66	161	6.6	30.5	9.4	56.5	2.5	1.3	4.91	12.5	80.2	15.1	280	9.2	1
2	43	1	2	40.9	111.1	114	75	15	81	15	4.64	206	37	12	175	3.42	267.7	1.4	0.553	1.552	3.21	3.44	6.38	11	6.9	43.7	8.4	41.6	5.9	0.5	4.48	12.9	88.4	15.8	291	8.2	0
2	51	2	5	25.6	85.2	107	66	14	49	18	3.93	137	29	10	136	6.84	214.1	1.63	1.073	2.017	4.14	1.15	5.27	109	6.9	23.1	7.7	68	0.8	0.5	4.28	13.8	94.4	13.4	263	7.9	0
2	80	3	4	27.3	98.4	148	61	15	48	20	6.43	63	27	17	196	5.13	339	1.66	1.784	2.612	5.09	0.62	6	187	7.1	33.4	10.1	51.1	4.8	0.8	4.43	13.1	87	14.6	281	7.4	0
2	21	3	4	29.5	99.4	111	70	15	63	14	2.5	109	27	16	170	15.39	279.6	1.86	1.073	2.767	5.12	1.56	4.88	115	5.4	46	6.4	45.9	1.3	0.6	4.68	15.8	92.8	12.5	194	8	1
1	31	4	3	15.5	67.2	117	75	10	81	18	3.21	177	26	12	141	10.26	249.8	1.68	0.519	2.483	4.4	4.5	5.66	96.5	8.9	32.7	5.8	61	0.3	0.3	5.3	14.2	81.6	14.4	157	9	0
2	29	3	5	25.3	86.9	99	71	24	50	22	7.85	66	28	9	148	8.55	196.3	2.33	0.305	3.026	5.48	1.14	4.72	158	6.7	34.4	6.5	56.8	1.4	1	4.59	14.6	92.9	12.7	231	7.2	0
1	80	3	3	31.8	110.5	113	60	20	68	18	7.5	102	23	26	188	8.55	398.5	1.19	2.224	2.612	4.81	2.99	6	171	6.5	34.5	5.3	56.6	2.5	1.2	5.04	14.2	85	14.7	181	7.6	1
2	56	3	4	28	95.3	98	58	15	93	18	5.36	191	26	13	198	3.42	339	1.47	0.35	2.896	4.53	2.85	5.22	31.9	5.8	21.9	5.4	69.3	2.3	1.2	3.97	11.7	86.4	13.2	304	6.3	1
1	27	1	2	35.2	114.7	128	67	43	60	28	4.64	226	35	27	157	3.42	327.1	1.16	0.565	3.439	4.86	1.86	5.72	174	5.2	33.2	10.3	52.2	3.8	0.6	4.64	14.7	93.7	14	172	9	1
1	32	5	3	35.8	104.3	132	63	29	53	27	5.36	640	28	24	127	6.84	350.9	1.53	0.44	2.327	4.06	0.4	5.83	205	5.7	37.3	10.8	47.6	3.1	1.3	5.04	15.8	93.5	13.8	228	8.4	0
1	77	3	4	29.2	105.1	149	74	21	70	25	8.93	269	33	20	174	11.97	356.9	0.98	1.423	2.379	4.01	2.09	4.39	114	7.7	27	7.6	59.5	5	1	5.08	16	98.4	14.2	183	10	0
1	34	3	4	29.1	100.6	111	73	11	60	11	4.28	83	31	16	131	3.42	279.6	1.32	0.565	2.612	4.19	0.84	5.72	88.5	4.7	27.7	7	62.6	2.1	0.7	4.57	13.7	89.7	13.6	199	8.5	0
1	21	5	4	34.1	103.6	121	78	40	71	23	4.28	349	30	15	143	6.84	273.6	1.24	0.937	3.077	4.76	4.22	5.27	302	4.9	35.5	9.9	53	1.2	0.6	5.3	15.3	86.2	12.6	248	9.5	0
1	56	3	5	42.1	135.6	122	64	37	30	25	7.5	427	28	31	146	15.39	469.9	1.01	2.823	2.612	4.91	1.94	6.55	245	6.8	23.9	9.8	63.8	2	0.6	5.12	15.5	86.3	13.7	201	9.1	1
1	50	2	4	31.7	105	129	74	22	105	23	7.14	290	33	66	182	6.84	416.4	0.96	2.45	2.689	4.76	7.67	16.3	25.6	6.4	21.5	8.2	66.9	2.7	0.9	5.34	15.3	83.7	13.9	177	8	1
1	59	1	1	22.2	86.6	121	65	25	107	21	5	88	27	52	171	11.97	398.5	1.14	1.806	3.077	5.04	0.52	7.33	137	5.5	36.8	10.5	51.5	0.9	0.4	5.38	16.8	92.7	14	168	9	0
2	67	2	5	30.2	99.1	100	59	22	82	30	5.36	316	29	25	256	8.55	309.3	2.04	0.869	3.646	6.08	3.16	5.22	42	4.1	26.6	7	63.3	1.7	1.5	3.87	12.4	93.6	14	278	7.4	0
2	61	5	4	33.3	121	110	65	15	132	15	4.28	73	31	61	140	1.71	208.2	0.91	1.592	2.302	3.93	2.18	7.27	9.65	10.5	24	6.6	63.3	5.2	1.1	4.55	12	83.3	22.4	516	7.9	1
1	63	3	4	29	107	112	69	14	37	18	7.5	114	29	14	139	6.84	350.9	1.09	0.813	2.741	4.19	32.11	5.83	414	5.1	28.1	10.3	52.8	8.1	0.8	4.55	14	90.8	12.8	241	8.3	0
1	69	5	5	22.5	96.3	133	74	23	74	26	5	88	32	25	152	6.84	350.9	1.24	1.31	3.517	5.35	1.88	5.61	73.2	5.7	38.2	9.3	47	4.9	0.7	4.77	14.7	91	13.3	226	8.9	0
2	36	3	5	23.1	82.5	80	50	9	46	16	3.93	76	28	17	93	6.84	184.4	1.71	1.344	2.327	4.65	13.9	5.77	184	5.6	44.5	4.7	49.6	0.7	0.6	4.3	13.1	89.1	12.6	223	7.9	0
2	29	2	1	24	82.7	130	91	13	79	15	3.57	63	33	11	77	5.13	214.1	1.34	1.784	2.845	5.02	2.04	5.44	18	7.4	31.6	7.9	59.3	0.9	0.5	4.78	13.9	85.1	13.2	262	8	0
2	52	4	3	27.3	90.6	122	97	11	70	14	3.93	174	34	10	152	5.13	333.1	1.47	0.565	3.31	5.04	10.29	5.16	146	4.4	58.5	9.8	29.2	1	1.6	4.16	12.8	91.4	14	386	7.7	0
2	32	5	4	18.4	70.6	94	58	13	59	16	4.28	60	27	9	109	8.55	226	1.34	0.598	1.784	3.41	0.45	5.5	58.4	4.3	33.7	9	54.9	1.8	0.7	4.43	13.7	91.2	12.9	254	7.6	0
1	70	4	2	30.1	103.4	133	72	15	58	18	2.5	138	30	14	105	6.84	362.8	1.34	0.395	1.086	2.61	1.46	5.44	15.9	4.1	26.6	9.6	60.4	2.6	0.9	4.28	13.2	92.8	14	184	8.3	0
1	36	5	2	24	90.8	113	68	19	64	15	4.64	127	30	22	137	6.84	297.4	1.06	2.427	3.491	5.66	0.8	5.66	122	5.7	37.2	7.9	50.5	3.5	1.1	5.4	14.9	84.8	13.7	305	7.6	0
2	47	3	5	20.2	69.3	94	60	10	57	16	4.64	110	20	11	161	5.13	237.9	2.02	0.531	4.448	6.7	0.38	5.5	45.2	5	31.7	5.4	60.9	1.7	0.5	4.53	13	86.1	12.9	165	8.3	0
1	60	5	5	22.2	83.7	106	67	16	58	16	4.64	97	29	33	114	11.97	339	1.22	2.416	2.095	4.42	0.25	8.05	314	5.6	29	8.6	60.9	0.8	0.8	4.99	15.7	90.2	12.4	230	9.1	1
2	56	3	5	19.8	70	101	63	39	85	31	3.93	61	25	54	128	6.84	190.3	2.15	0.531	1.448	3.83	0.43	5.44	24.6	4.1	34	9.6	54.1	1.9	0.5	4.61	13.7	88.2	15.1	210	8.8	0
2	72	3	2	21.2	86.3	142	60	10	81	17	7.5	46	29	20	154	5.13	315.2	1.14	1.942	5.56	7.58	2.11	5.38	171	6.6	33.2	7.7	54.2	4.2	0.9	4.73	15.9	98.5	13.7	226	8.1	0
1	60	4	3	33.6	117	138	81	16	76	18	4.28	155	40	30	136	10.26	386.6	1.76	1.05	3.646	5.9	7.04	6.05	74.1	8	37.8	9.6	49.7	1.6	1.4	4.89	15	92.7	14.4	245	8	0
1	67	2	5	42.1	125.4	183	105	28	77	20	5.36	294	30	33	192	6.84	404.5	1.01	2.224	2.431	4.45	4.83	6.77	250	6.6	30.9	8.4	58	2.2	0.6	4.86	14.8	91.6	13.6	171	9.7	1
2	24	3	5	30.6	93.6	128	83	18	60	21	5.36	274	28	18	173	3.42	321.2	1.24	0.971	2.612	4.29	1.08	5.72	12.6	6.9	43	9.6	44.2	2.6	0.7	4.2	12	85.3	13.4	300	9.1	0
2	30	5	5	20.9	73.7	99	57	10	48	15	6.43	124	33	12	159	8.55	279.6	2.17	0.61	2.612	5.07	0.37	5.27	86.1	5.8	45.8	5.8	42.5	5.3	0.7	4.71	14.4	90.2	12.5	283	8.1	0
1	51	4	3	18.2	71.3	131	78	19	76	23	7.5	225	29	21	146	6.84	261.7	1.4	0.881	4.06	5.87	0.59	4.61	69.8	4.1	40.6	7.5	49.7	1.7	0.7	4.83	14.2	87	13.5	128	9	0
2	58	5	5	25.7	89	120	85	27	51	20	4.64	50	34	14	164	6.84	255.8	1.14	0.802	2.172	3.67	1.66	5.61	47.1	8.4	27.4	6	63.3	2.9	0.5	5.13	13	79.6	14.2	236	9.4	0
1	40	4	3	22.2	89.5	129	88	10	143	12	5	115	38	16	137	8.55	237.9	1.14	0.779	4.034	5.53	2.5	15.3	219	5.9	27.2	8	57.1	6.4	1.3	5.04	14.1	84.5	12.8	202	7.3	0
2	71	5	5	30.7	102.2	164	86	27	97	23	4.28	79	38	24	185	11.97	285.5	1.63	1.377	1.94	4.19	0.81	7.33	170	7.4	34.3	7.3	53.8	3.9	0.9	4.67	14.6	91.3	14	242	7.5	0
2	52	3	4	29.2	99.8	131	87	63	91	57	7.14	84	26	16	210	10.26	350.9	2.33	0.802	1.552	4.24	0.42	4.88	172	5.4	25.2	10	62.2	1.9	0.9	4.64	14.7	92	12.2	193	7.9	0
2	59	4	4	25	96	103	65	18	99	17	3.93	251	31	26	150	5.13	273.6	1.86	1.547	4.293	6.85	13.23	5.33	124	7.7	44	6.5	47.3	1.7	0.7	4.34	14.4	97	14.6	289	7.7	0
1	54	3	2	26.3	90	129	83	27	79	29	7.85	257	33	20	212	8.55	267.7	1.5	0.711	3.982	5.82	4.79	6.11	54.5	9.9	14.8	7.7	76	1.1	0.5	5.39	16.1	85.8	13.1	210	7.6	0
1	28	1	4	23.9	86.5	109	59	42	86	34	7.14	165	33	171	197	23.94	249.8	1.5	0.542	3.258	5.02	2.4	5.72	168	5.5	37.2	9.6	50.6	1.8	0.9	5.01	14	85.8	13	207	9.6	0
2	64	5	4	27.4	98.9	108	70	20	77	19	5.71	74	32	55	159	8.55	362.8	1.32	2.01	3.62	5.87	3.14	6.66	205	7.2	36.8	6	55.7	0.9	0.8	4.72	14.5	95.9	13.3	317	7.5	1
1	67	3	4	24.8	101.6	136	78	14	69	24	5	151	33	13	183	8.55	273.6	1.6	0.452	2.327	4.14	2.23	6.33	88.2	7.3	13.3	5.6	78.8	1.8	0.7	4.85	14.7	90.7	12.8	175	7.7	0
1	76	3	4	32.9	104.8	163	83	24	65	22	6.07	84	28	18	162	10.26	368.8	1.03	2.608	2.25	4.47	0.44	7.16	223	9.9	41.1	6.7	42.2	8.9	1.3	5.24	16	91	12.6	297	7.3	0
2	33	3	5	23.5	86.6	106	65	19	60	17	5	67	25	15	130	22.23	267.7	1.81	0.508	2.741	4.78	0.55	5.33	57.8	5.4	36	9.3	53.1	1.1	0.5	4.99	14.7	88.4	13.1	155	9.3	0
1	37	1	2	37.2	112.4	136	84	41	62	24	5.36	77	34	34	131	5.13	380.7	1.03	2.111	3.103	5.09	4	5.11	116	9.8	25.9	7.9	63.1	2.6	0.6	5.53	14.9	83.9	12.7	257	8.1	1
2	78	3	3	27.1	95.4	142	67	15	110	24	5	75	36	12	156	8.55	315.2	1.16	3.093	4.319	6.9	1.26	6.11	278	5.8	34.4	12.1	51.1	1.6	1	4.49	13.3	87.9	14.1	192	9.4	0
2	47	3	5	23.6	80.2	104	57	25	90	39	3.93	520	31	10	181	18.81	208.2	1.6	0.44	2.508	4.32	0.36	5.16	21.9	2.3	37.9	7.6	51.6	2	1.1	4.16	13.2	95.9	13.4	151	10.1	0
2	56	5	5	18.9	74.4	96	68	17	72	19	3.93	71	29	19	168	3.42	208.2	2.51	0.711	3.414	6.26	0.36	5.16	38.2	5	39.2	6.1	52.7	1.2	1	5.11	14.9	88.3	13.3	220	8.8	0
2	67	4	3	51.9	128.8	111	68	7	149	13	7.14	80	36	23	203	5.13	380.7	1.55	0.881	3.181	5.15	16.13	5.77	127	4.4	29.3	6.9	53.9	9.1	0.9	4.22	12	88.1	14.5	258	9	0
1	23	1	4	28.3	86.5	121	64	13	85	16	4.28	162	28	11	126	11.97	440.2	1.66	0.734	1.991	3.98	0.45	5.16	51.5	4.8	30.4	6.6	61	1.6	0.5	5.3	15.6	88	12.7	201	9.6	0
2	67	3	5	22.4	85.2	142	92	16	67	23	6.07	72	33	24	180	6.84	196.3	2.4	0.756	3.207	5.95	2.59	5.94	221	4.3	20.1	8.6	69.4	1	1.1	5.14	16.2	96	13.3	237	8.3	1
2	33	5	5	26.3	87.6	94	63	12	77	16	3.93	74	33	14	138	1.71	237.9	1.29	0.463	2.741	4.24	0.72	4.83	5.16	6.3	35.4	6.5	56.5	1.2	0.5	4.91	9	60.4	17.7	344	9.2	0
1	66	4	2	23.2	78.4	113	60	14	50	18	2.86	146	32	36	137	11.97	416.4	2.2	0.723	2.896	5.43	0.91	4.72	224	3.8	25.3	9.3	61.2	3.5	0.9	4.33	14.1	97.7	12.6	249	8.2	0
1	33	5	5	27.4	95.5	117	77	19	55	22	4.28	204	39	15	198	6.84	345	1.11	0.79	3.698	5.17	0.65	5.55	150	4.6	53.7	10.2	34.5	1.2	0.5	4.85	15.1	91.2	13.1	197	10.1	1
2	73	5	3	25.2	98.4	103	61	15	52	24	7.14	236	24	9	245	5.13	345	1.58	0.632	2.664	4.53	0.47	6.99	156	6.7	29.5	7.1	61.7	1.1	0.7	3.83	12.4	94.7	12.9	220	7.7	0
1	48	3	3	24.9	87.6	109	69	13	67	15	5	386	28	14	154	8.55	297.4	1.55	0.519	3.284	5.07	0.88	5.66	44.8	4.5	34.3	8	54.4	2.6	0.9	4.4	13.8	90.7	12.7	196	8.6	0
2	74	4	2	34.8	115.2	166	75	7	83	10	8.57	78	38	19	156	5.13	350.9	1.19	1.197	2.25	3.98	0.67	7.77	114	11.1	28.2	7.9	60	3.1	0.9	4.38	12.6	85.2	15.5	285	8.8	0
1	68	1	1	31.4	111.4	150	87	34	62	22	5.71	201	32	36	133	8.55	273.6	0.93	2.393	2.224	4.24	0.33	8.88	253	6.6	39.9	7.7	49.7	2.1	0.7	5.55	18.3	95.2	13.4	206	8.3	1
1	42	1	2	23.8	95.4	106	67	44	120	58	7.85	322	27	130	199	10.26	475.8	1.06	1.739	3.672	5.53	51.23	6.11	517	3.7	13.6	11.2	73.5	1.5	0.3	4.43	13.4	91.3	13.1	126	7.4	0
2	49	5	5	30.3	98.8	129	89	25	47	17	4.64	100	31	26	178	10.26	422.3	1.19	1.084	3.31	4.99	2.21	5.88	156	7.5	18.2	6.2	71.2	3.6	0.9	5.34	15.2	82.2	14.4	476	7.6	1
1	70	3	2	28.7	103	96	59	10	65	11	7.14	55	25	12	128	3.42	309.3	1.27	1.264	1.552	3.39	0.46	7.66	50.6	7.7	41.2	10	44.1	3.6	1.2	3.94	13.6	99.9	14	195	7.9	0
2	64	4	4	32	105.7	141	83	11	107	16	4.28	182	42	13	153	6.84	356.9	1.14	0.926	3.258	4.81	12.98	6.27	180	4.4	48.2	10.7	38.8	1.8	0.7	4.14	13.3	95	12.9	234	7.8	0
2	52	4	2	29.9	103	110	74	11	87	14	2.14	106	29	9	174	13.68	190.3	0.98	0.598	1.707	2.97	0.11	5	69.6	6.6	21.4	9.2	67.3	1.5	0.7	4.89	13.2	81	15.5	206	8.6	0
1	41	1	1	25.3	84.7	111	68	19	77	20	7.5	143	35	30	121	6.84	279.6	1.4	1.027	3.414	5.28	0.47	5.55	136	4.4	41.9	8	47.5	1.7	1	4.53	14.5	96.2	13.1	256	8.6	0
2	45	5	5	24.4	81.5	123	73	13	65	15	6.07	63	28	15	119	6.84	267.7	1.6	0.745	2.302	4.24	4.27	5.22	19	4.2	30.7	6.8	59.1	2.8	0.8	4.75	14.5	90.9	12.8	175	8.5	0
1	80	4	2	24.2	89.7	121	72	13	56	15	7.5	177	32	20	200	10.26	362.8	1.37	0.994	3.258	5.09	0.75	5.33	63.2	3.4	37.7	15.1	35.2	9.8	2.4	3.79	11.5	93.3	18.7	166	9.1	0
1	35	4	4	25.8	96.8	105	71	14	64	16	3.93	153	34	15	125	3.42	261.7	1.55	1.626	3.698	6	0.95	6.05	89.3	6.7	39.2	7.8	43.7	8.7	0.7	4.87	15.4	93.5	13.6	230	7.3	0
1	29	4	4	25.1	93.4	123	82	56	58	54	4.64	2193	28	25	233	11.97	416.4	0.96	1.355	2.276	3.85	1.24	5.83	254	6.5	34.9	8	53.4	2.7	1.2	5.15	13.3	81	14.7	288	9	0
2	65	3	1	35	112.5	161	95	17	89	16	7.14	71	39	32	213	5.13	410.4	1.14	2.71	5.663	8.04	8.51	7.27	63.6	9.6	24.7	7.5	65	2.3	0.6	4.91	14.4	88.2	13.4	252	8.3	1
1	20	3	3	38.6	125.3	121	89	61	30	47	2.5	271	29	18	200	5.13	362.8	0.88	1.468	4.526	6.08	6.15	9.99	151	7.4	37.1	9.3	50.2	2.6	0.9	5.64	15.4	82.8	13.5	283	9.5	1
1	51	3	4	41.9	124.6	100	60	23	98	23	10.35	662	29	11	262	3.42	404.5	1.58	1.705	2.327	4.68	0.57	7.6	57.1	7.9	35.5	8.6	50.6	4.2	1.2	4.46	14.2	91.7	14.4	157	9.8	0
2	80	3	5	24.3	93.6	126	55	7	80	14	7.5	29	39	10	149	8.55	374.7	1.19	1.434	3.698	5.53	6.39	6.33	125	5.3	22.9	6.6	66.7	2.8	1.1	4.33	12.8	91.5	14.4	131	10.4	0
2	80	3	4	33.7	106.2	158	77	15	83	18	9.28	68	25	28	205	8.55	392.6	1.71	1.095	3.569	5.77	3.48	5.77	176	4.8	18.2	8.6	65.5	7.3	0.5	4.91	14	84.9	14.6	156	8.2	0
2	56	3	3	20.9	84.3	113	69	17	77	25	5.36	156	27	12	188	8.55	220.1	1.45	1.016	2.508	4.42	0.18	5.38	107	4.8	20.4	7.3	70.2	1.6	0.6	4.69	14.1	89.8	12.7	187	7.6	0
1	68	4	3	24.4	98.1	148	72	6	299	13	2.5	130	38	17	103	17.1	291.5	0.98	0.7	2.483	3.78	1.93	6.33	511	6.3	30.3	10.7	54.8	3.3	1.1	5.58	14.8	81.4	15.2	290	8.1	0
1	64	3	3	29.2	102	109	63	21	72	24	5.71	299	26	17	168	10.26	321.2	1.09	0.644	3.646	5.02	0.74	5.77	255	5	36.2	11.3	50.5	1.8	0.4	4.47	14.8	94.2	13.2	134	8.6	0
2	52	2	4	51.3	149.3	156	103	11	59	14	5	58	28	19	203	6.84	309.3	1.58	0.565	2.896	4.73	4.32	6.38	57	8.2	19.4	5.7	73.4	1.2	0.4	5.18	16.5	94.8	13.6	127	10	1
1	47	5	4	29.6	111	106	63	37	347	49	2.5	109	53	287	348	13.68	404.5	0.72	1.321	3.181	4.5	16.65	5.61	236	20.6	17.8	12.4	66.7	2.4	0.8	5.94	18.6	93.5	14.7	299	10.2	1
1	71	5	3	37.3	130.1	110	63	37	39	30	7.5	154	29	21	172	10.26	362.8	1.01	1.863	2.276	4.14	1.05	6.66	132	8.2	20.8	6.9	69.3	2.4	0.7	5.66	15.4	84.4	15	184	7.9	1
2	48	5	5	27.8	89.4	121	78	9	60	15	3.21	129	38	14	125	3.42	321.2	0.91	2.902	2.431	4.65	8.47	5.61	18.3	7.1	33.1	7.4	55.9	3.1	0.6	4.23	12	85.6	16	316	8	0
2	56	1	3	19	72.1	96	59	26	118	37	4.28	61	41	57	174	5.13	333.1	1.24	0.824	2.379	4.01	109.81	5.66	199	16.9	12.3	5.9	80.2	1.2	0.5	4.5	13.4	88.4	13	315	7.2	0
2	52	5	1	24.6	90.7	116	68	26	63	27	3.21	43	29	21	103	8.55	279.6	1.34	1.874	2.845	5.04	2.07	8.1	186	4.9	30.8	7.3	59.1	2.2	0.8	5.2	13.5	80.1	13	208	8.9	1
2	34	4	4	52.9	141.1	126	90	16	119	17	3.21	121	35	60	111	6.84	350.9	1.14	1.468	2.069	3.88	10.42	6.72	130	4.4	39.9	10	47.1	2.5	0.6	4.18	12.2	85.9	12.7	236	7.7	1
2	60	1	1	29.8	103	126	74	25	69	25	4.28	88	29	28	154	17.1	285.5	1.11	1.603	4.344	6.18	4.31	6	318	6.5	29.9	8.1	59.1	2.4	0.7	4.22	13.2	94.3	12.4	310	7.2	1
1	72	3	5	28.3	111.4	134	74	27	109	19	8.93	55	30	49	138	15.39	374.7	0.91	3.94	0.181	2.9	2.2	19.4	149	8.1	26.1	6.7	63.5	3.3	0.6	5.94	17.4	86.7	14.9	197	7.2	1
1	70	5	5	21.7	90.7	138	84	24	89	28	7.14	413	33	34	162	20.52	440.2	1.29	0.644	1.784	3.36	0.93	8.88	562	4.9	26.5	9.8	60	2.6	1.1	5.2	15.7	91.6	14.1	199	7.8	0
1	75	5	5	24.6	98.9	150	79	10	89	15	5.36	51	39	15	176	6.84	356.9	1.01	0.926	1.629	3.05	1.88	6.77	165	6.4	25.1	9.4	51.7	13.1	0.8	4.67	14.1	92.4	14.7	181	7.8	0
2	63	3	4	44.7	128	106	61	20	88	20	7.14	89	30	19	178	5.13	600.7	1.37	1.219	1.862	3.8	11.21	6.44	40.1	11.5	26.6	5.4	64.3	2.7	1.2	4.98	13	80.4	14	373	8.2	1
1	63	4	5	26.3	96.4	162	101	10	66	14	2.5	93	25	13	120	10.26	333.1	1.42	1.456	2.56	4.65	0.47	5.77	163	4.2	29.7	13.4	54.8	1.1	1.1	4.53	13.7	91.1	13.3	214	8.6	0
2	37	4	4	42	124.6	116	77	13	64	12	5	126	32	25	230	5.13	285.5	1.71	0.655	3.414	5.43	2.38	4.61	76.2	7.4	23.3	10.8	60.5	4.8	0.7	4.83	12.5	77.3	15	351	6.8	0
2	37	5	5	38.7	95.6	115	76	13	42	15	5.36	113	33	12	156	8.55	267.7	1.53	0.598	2.845	4.65	1.48	5.33	62.9	6.4	34.2	9.3	49.6	6.4	0.6	4.96	12.9	79.6	14.4	256	7.8	0
2	79	3	3	25.2	92.8	108	67	15	94	22	6.78	89	28	15	190	15.39	285.5	1.4	0.779	1.474	3.23	35.84	5.38	123	8.3	17.8	12.9	63.6	5.3	0.6	3.76	11.6	95.4	12.9	231	7.1	0
1	45	4	3	41.3	137	126	81	52	133	19	3.93	74	29	622	200	6.84	267.7	1.45	1.411	2.302	4.4	10.29	15.2	164	11.6	23.3	9.4	66.1	0.9	0.5	5.2	14.8	87.6	14.3	270	9.2	1
2	80	3	3	30.8	107.4	159	63	17	70	22	8.21	111	26	11	207	8.55	279.6	1.84	0.734	1.965	4.14	0.46	7.38	122	8.2	24.9	6.1	62.4	6.1	0.6	3.96	12.5	95.1	13.4	196	9.9	0
1	57	4	4	23.5	92.4	156	86	26	69	21	5	341	27	47	145	3.42	416.4	0.83	2.687	2.017	4.09	3.78	5.61	458	7	32.9	10.4	55.9	0.3	0.7	4.94	13.8	84.2	14.1	235	7.2	1
2	58	4	4	30.2	104.5	113	63	23	62	19	5	148	38	20	168	3.42	237.9	3.08	0.655	3.362	6.75	0.68	6	295	3.7	46.5	10.5	38.7	3.3	1.2	4.22	12.6	90.4	14.4	264	7.6	0
2	67	1	1	40.6	120.6	139	75	14	57	9	4.64	90	35	29	144	10.26	309.3	0.96	1.626	2.638	4.34	91.36	13.4	162	10.5	31.3	11.9	54	2.3	0.7	4.28	13.4	91.9	13.7	353	8.1	1
2	26	4	3	38.3	115.3	107	72	20	125	22	3.21	368	35	40	143	3.42	321.2	0.98	0.892	3.465	4.86	9.72	4.77	10.9	9.6	49.1	5.9	43.2	1.5	0.4	5.55	11.3	66.6	18.8	281	8.5	0
1	71	4	3	27.4	104.3	109	69	12	77	17	5	218	29	20	150	8.55	285.5	1.09	0.768	3	4.45	0.55	5.94	326	2.6	34.6	12.8	46.3	4.9	1.5	4.8	14.4	88.5	14.3	207	8.9	0
2	66	3	5	19.8	71.5	129	66	16	93	26	3.21	69	25	19	176	5.13	232	1.42	2.303	4.551	7.03	0.54	5.55	76.6	6	27.9	13.7	55.4	2	1.1	4.43	13.1	89.1	13	291	7.8	0
2	68	2	1	27.9	92.6	157	70	21	75	21	5	139	30	13	168	5.13	499.6	1.06	1.276	1.862	3.52	1.26	6.99	127	10.8	43.2	6.4	47.6	2.2	0.7	4.69	13.6	83.3	13	265	7.7	0
1	68	3	1	31.7	110	118	70	22	72	14	6.78	67	31	32	137	6.84	339	1.03	1.795	2.483	4.34	1.15	6.16	54	8.4	24.3	7.9	65.5	1.4	1	4.92	14.6	90.3	13.8	274	8.5	1
1	53	5	1	22.9	87.6	132	77	28	115	19	3.21	130	36	26	174	13.68	285.5	0.93	2.292	1.371	3.36	0.22	5.61	83.2	8.3	20.6	6.6	71	1.4	0.4	5.35	16.9	89.5	13	197	8.6	0
2	67	4	5	20.9	75.5	145	91	10	66	20	2.5	90	27	19	131	23.94	196.3	2.79	0.565	3.595	6.65	0.57	4.94	227	5.9	37	10.6	50.6	1.2	0.8	4.4	14.1	92.5	12.6	198	7	0
2	21	1	3	21.6	72.3	104	55	9	50	13	2.5	79	35	9	150	1.71	178.4	1.55	0.519	1.862	3.65	44.49	5.55	113	7.8	26.4	10.4	60.6	2.2	0.6	4.72	13.9	88.2	13.7	220	8.7	0
2	34	5	1	24	81	108	69	13	67	15	4.28	46	35	17	122	10.26	232	1.4	0.903	2.56	4.37	0.87	5.05	26.8	6.1	31	7.5	60.4	0.7	0.5	4.91	14.1	89.3	13.4	151	9.2	0
1	38	5	1	23.7	88.4	143	100	84	80	45	4.28	193	32	148	154	8.55	380.7	1.24	1.874	3.129	5.22	0.59	7.16	205	6.3	36.1	7.9	53.8	1.1	1.2	5.3	16.5	90.5	12.7	286	8.8	0
1	45	4	5	29.8	94.6	121	70	33	46	43	5.36	1157	30	17	154	13.68	368.8	1.32	0.565	2.664	4.24	0.98	5.16	361	4.8	35.6	7.2	54.6	2.6	0.2	4.95	14.5	89.9	12.6	213	7.8	0
1	44	3	4	30.6	106.1	126	74	36	80	24	5	205	31	39	133	5.13	487.7	1.27	0.926	2.689	4.37	2	5.38	184	8.1	30.6	7.5	60.4	0.9	0.7	5.13	15.5	89.8	13	321	7.4	0
1	56	1	4	25	92.1	125	75	45	89	26	4.64	60	29	31	145	8.55	327.1	0.8	2.664	3.569	5.59	1.28	6.38	162	7	34.7	8.7	52.2	4.1	0.4	5.33	16	87	13.4	223	8.3	1
1	71	4	5	24.4	91.1	141	73	14	70	20	3.21	318	28	12	179	5.13	226	1.32	0.44	2.457	3.98	1.16	6.66	63.7	4.9	23.9	8.3	64.2	2.8	0.9	5.31	14.6	81.4	15	179	8.3	0
2	67	4	2	47.1	137	138	64	10	80	12	9.64	98	42	12	144	3.42	618.6	1.4	1.061	1.836	3.72	15.18	19.8	14.6	10	16.8	11.6	67.2	3.5	1.1	3.29	8.4	81.1	18.4	394	9.3	0
1	22	1	3	19.4	76.2	104	59	16	137	17	6.78	146	29	16	153	6.84	267.7	1.58	0.248	1.371	3.05	0.24	5.38	104	7.8	28.7	10.8	56.2	3.7	0.7	5.25	14.9	86.9	13.7	155	9.5	0
1	70	3	5	28.2	115	107	76	16	81	17	9.28	50	31	12	139	37.62	327.1	1.01	0.892	2.276	3.7	2.31	10.2	172	8.8	11.1	7	81.2	0.5	0.3	5.01	15.5	92.2	12.8	155	8.8	0
1	80	3	4	40.7	129.4	145	66	14	90	17	9.64	117	24	22	140	3.42	428.3	0.85	1.479	2.431	3.96	4.48	5.72	55.6	3.6	22.6	9.9	66.3	0.8	0.6	4.07	11.5	86.8	15.2	102	9.2	1
1	62	3	4	32.7	122.8	107	61	45	84	24	9.28	66	20	16	150	8.55	386.6	1.14	1.174	3.569	5.25	0.89	5.72	268	7	37.3	8.6	50	3.4	0.8	5.12	15.4	89.7	13.7	153	10.5	0
1	54	1	5	29.9	101.4	145	79	17	82	30	3.57	539	28	18	166	15.39	356.9	1.19	0.926	5.456	7.06	0.6	5.83	181	4.2	46.8	10.1	40.6	2	0.5	5	15.9	93.3	13.4	163	9.6	0
2	69	3	3	39.4	135	129	90	10	73	18	7.85	44	27	10	184	13.68	356.9	1.24	0.666	1.526	3.08	2.39	6.88	46.2	6.4	31.7	9.8	56.1	2.4	0.2	4.84	16.6	100.3	13.8	137	9.9	1
1	28	1	4	26.3	95.9	133	100	28	127	19	5	99	33	27	144	3.42	392.6	1.09	3.353	1.448	4.06	5.75	5	168	5.8	37.1	8.1	51.7	2.9	0.3	4.68	13.8	88.2	13.3	299	7.1	0
2	22	5	5	23.1	72.5	100	61	15	104	21	3.21	86	34	10	181	5.13	243.9	1.22	1.061	1.784	3.49	0.75	5	57.8	4.8	38.4	13.3	40.5	6.9	1	4.38	12.8	88.4	12.4	279	7.3	0
1	58	3	3	30.5	110.3	135	82	19	61	16	9.28	123	31	39	149	5.13	321.2	1.55	2.664	3.646	6.41	1.06	5.88	124	8.2	24.8	7	67.7	0.3	0.4	5.13	15.6	90.1	14.1	227	7.2	1
2	24	5	3	29.1	95.5	109	67	10	75	11	2.86	77	27	14	183	1.71	202.2	1.63	0.565	1.94	3.83	1.87	5.83	33.3	7.5	29.5	6.5	55	8.3	0.8	4.7	13.4	86.9	13.1	229	9.3	0
2	44	1	1	26.4	89.5	108	73	40	76	22	4.64	69	32	57	146	5.13	237.9	1.71	1.039	2.974	5.15	2.62	6.38	23.4	6.7	39.7	5.9	51.2	2.7	0.6	4.31	13.1	92.2	13.3	203	9.5	0
2	80	3	3	35.3	117.8	147	84	10	84	14	6.78	30	30	15	140	11.97	291.5	1.24	2.506	4.939	7.32	9.25	8.49	24.6	7.6	18.9	6.8	72.3	1.5	0.7	5.11	14.2	85	14.6	240	9.3	0
1	47	5	5	26.9	92.1	109	79	63	91	40	4.28	129	36	147	153	5.13	398.5	1.24	1.276	4.5	6.34	0.37	5.38	484	8.7	24.1	7.3	63.2	4.9	0.6	5.92	15	77	14.4	271	7.6	0
1	25	4	3	24.4	77.8	108	54	12	54	23	2.5	475	27	21	172	6.84	255.8	1.53	0.689	2.922	4.76	0.93	5.05	85.1	6.2	43.5	10.2	40.3	4.7	1.5	4.77	14.5	91.7	13.8	203	8.6	0
1	37	3	5	25.6	89.4	114	67	33	52	36	5.36	601	26	11	158	18.81	422.3	1.4	0.779	1.552	3.31	0.35	5	89	4.8	38.5	9.9	49.9	1.2	0.6	5.24	15.9	87.8	13.6	184	9.1	0
2	24	4	5	38.9	107	108	72	8	95	11	2.5	119	34	9	158	6.84	279.6	1.47	0.598	2.353	4.11	3.7	5.16	47.4	6.2	43.5	7.1	48.2	0.9	0.5	4.16	12.6	90.4	13.1	237	8.6	0
2	24	3	4	57	145.9	106	81	82	90	85	3.57	156	36	77	201	3.42	410.4	1.27	1.084	2.198	3.96	12.8	6.16	173	8.7	27.5	5.1	65.4	1.4	0.8	4.89	12.6	78.5	14.6	289	9	1
2	66	3	5	24.2	94.9	148	80	16	82	15	7.14	84	28	30	190	10.26	362.8	1.24	0.881	3.414	5.07	0.6	5.27	62.2	4.4	21.2	7.3	62.9	6.3	2.4	4.8	14.6	87.4	13.3	126	8.8	0
1	61	2	2	28.7	105.8	129	63	31	78	20	7.14	124	31	56	140	13.68	422.3	1.01	3.714	1.629	4.34	1.98	12.2	375	7.3	20.4	7.1	70.4	1.8	0.5	4.76	14.6	87	13.1	298	7.2	1
2	46	1	4	30.8	109.1	122	80	22	90	21	5.36	196	32	25	150	3.42	321.2	1.53	1.197	4.008	6.08	0.84	5.38	69.1	9.9	35.7	6.7	55.7	1.4	0.6	4.74	14.5	88.6	12.9	254	9.4	0
1	73	3	5	31.2	118	136	77	40	52	32	8.21	300	31	18	137	11.97	428.3	1.55	0.734	3.207	5.09	4.62	7.33	65.4	7	32	10.1	50.9	6	1.1	5.12	15.7	92.3	13.9	258	9.4	1
2	55	1	4	26.1	101.6	124	78	12	96	16	2.5	76	33	27	169	5.13	291.5	1.4	2.281	3.439	5.87	7.8	5.72	88.6	6.7	39	4.7	53.3	2.5	0.7	4.76	14	87.6	12.3	267	9	1
2	68	2	4	27.2	84.7	166	84	18	105	20	2.86	174	32	20	135	11.97	345	1.19	2.134	1.603	3.78	2.3	9.49	23.3	8.2	24.4	7.9	64.8	1.8	1.3	5.38	11.3	66.9	15.6	315	8.1	0
2	64	5	4	32.5	93.4	121	72	21	97	18	5.36	159	31	29	172	5.13	249.8	1.91	0.61	2.948	5.15	2.77	5.55	139	4.2	42.2	14.5	39.7	3.2	0.6	6.01	14.1	71.8	16.1	211	9.7	0
2	59	3	3	37.9	113.4	115	73	12	60	11	5.71	33	25	18	144	3.42	374.7	1.24	3.308	4.991	7.76	2.99	5.88	71.2	8	29.2	6.9	60.9	2.3	0.9	4.51	13.6	89.8	17	263	8.9	0
2	36	3	4	30	97.1	110	64	17	94	14	3.57	55	30	14	145	3.42	303.3	1.22	1.919	2.146	4.24	1.57	5.38	87.4	6.2	36.4	9.8	47.5	6.1	0.4	4.36	13.5	89.5	12.7	269	8	0
1	29	1	3	22.5	78.1	115	61	17	72	21	5.36	158	30	15	106	5.13	374.7	1.47	1.716	3.284	5.53	0.22	5.5	142	4.6	39.9	9.5	46.4	3.9	0.5	5.15	13.9	80.8	13.4	190	7.5	0
1	61	2	4	38.5	118.5	147	97	20	64	20	3.93	222	35	24	147	10.26	374.7	1.32	0.779	3.181	4.86	1.32	6.88	350	4.4	51	10.4	36.7	1	1.1	5.01	15.8	95.1	14.7	238	9.4	0
2	64	5	5	26	85.1	126	78	13	64	20	6.07	128	25	6	168	8.55	273.6	2.74	0.734	3.646	6.72	0.51	5.22	194	3.8	32.7	7.9	55.9	2.8	0.9	4.5	13.6	92.8	13.1	208	6.7	0
1	41	4	4	34.1	108.4	135	93	27	90	16	5.36	276	38	34	140	6.84	386.6	1.03	1.468	3.543	5.25	1.14	5.5	257	8	34.6	7.9	56.1	0.9	0.6	5.23	15.2	85.3	13.6	333	8.3	1
2	62	5	3	25.8	94	137	81	9	76	15	5.71	198	37	28	186	6.84	356.9	1.29	1.039	4.215	5.97	3.14	4.77	551	6.1	31.2	10.2	52.5	5.9	0.3	4.26	13.6	95.1	14	316	7.4	0
2	37	5	3	33.7	115.2	100	76	23	74	22	3.57	98	31	35	169	3.42	279.6	1.14	0.971	3.414	4.99	2.61	5.88	19.2	7.5	29.1	7.2	62.4	0.7	0.7	4.73	14.1	87.6	13.9	274	7.2	1
2	20	3	4	19.5	74.5	112	76	10	85	15	2.86	63	29	7	160	5.13	208.2	1.29	0.858	3.077	4.76	8.11	4.55	11.9	7.3	20.8	9.7	68.6	0.6	0.5	4.4	12.6	83.9	12.9	396	8.2	0
2	45	1	1	35	99.1	103	61	17	70	12	4.28	75	33	12	136	3.42	267.7	1.14	0.847	2.922	4.45	1.87	5.05	9.52	9.1	27.1	6.2	64.3	1.8	0.8	5.04	12.1	72.5	16.4	366	8	0
2	53	4	5	28.6	99.5	134	79	13	43	18	4.64	176	38	25	159	5.13	255.8	1.55	0.835	4.138	6.08	1.12	5.61	117	4.9	42.7	7.5	47.8	1.5	0.6	4.59	12.9	87.5	15.2	236	9.4	0
1	20	5	3	38	119	123	82	126	62	94	3.57	154	36	126	209	10.26	499.6	0.96	1.976	4.707	6.57	6.05	6.77	921	8.5	30.4	5.5	62.1	1.8	0.3	5.75	17.5	86.6	12.7	318	7.7	1
1	80	3	2	24.3	98.1	140	84	19	96	21	8.93	427	31	15	214	8.55	517.5	1.01	3.41	3.957	6.52	2.31	6.44	61.6	6.2	25.5	8.2	63.6	1.8	1	3.96	12.7	93.8	12.9	215	7.3	1
1	24	3	4	16.3	64	110	69	20	70	23	4.28	99	36	18	141	6.84	339	1.24	0.248	2.353	3.7	1.13	6	193	4.7	29.5	5.9	61.6	2	1.1	4.82	14.5	88.4	13.4	263	7.8	0
1	66	4	2	36.5	114.9	133	65	24	62	29	6.43	443	31	17	179	8.55	410.4	1.14	0.994	5.741	7.34	3.95	6.72	186	4.7	34.6	10.1	50.8	3.6	1	5.85	15.5	83.3	14	208	7.2	1
1	28	5	2	32.1	108.1	116	74	23	59	14	3.21	99	30	15	118	8.55	350.9	0.96	0.858	3.181	4.53	1.46	6.11	127	5.3	42.9	7.3	46.4	2.8	0.7	4.94	14.4	88.7	13.8	290	8.4	0
2	45	4	4	54.5	138.7	133	106	14	61	18	2.86	69	33	15	169	10.26	446.1	1.16	1.377	3.465	5.25	3.07	5.38	84.3	4.2	48.2	12	37	2	0.9	5.72	15.2	83	14.9	232	9.6	0
1	58	2	3	29.1	106.2	114	69	27	81	22	6.07	428	29	22	192	8.55	321.2	1.5	1.502	2.974	5.17	0.72	6.38	103	5.3	38.2	6.6	52.2	1.9	1.2	4.75	14.1	90	13.2	256	7.7	0
2	67	5	1	22.1	84.6	145	75	15	45	15	2.86	82	34	12	147	5.13	267.7	1.47	0.644	3.724	5.48	0.59	5.61	94.3	6.2	36.2	6.9	52.1	4.1	0.8	5.47	11.7	69	14.5	289	7.6	0
2	46	3	4	34.9	106.6	112	83	46	122	30	2.5	67	30	129	185	15.39	226	0.85	2.314	4.37	6.28	5.83	17.4	170	7.3	34.2	5.5	56.7	2.9	0.8	5.31	15.3	84.5	14.4	164	9.3	1
2	75	5	5	21	79.8	165	72	16	60	24	5	131	32	13	160	3.42	273.6	1.6	0.847	4.086	6.08	0.88	5.55	242	2.8	30.6	8.2	55.6	2.9	2.8	5.08	12.2	74.6	14.9	190	7.7	0
1	36	2	4	28.7	101.3	147	108	21	81	19	6.43	244	25	13	163	6.84	273.6	1.06	0.79	3.103	4.53	2.61	5.88	190	10	22.8	4.9	69.4	2.4	0.7	5.45	15.8	88.2	13.9	374	6.6	0
1	54	4	2	27.9	104.1	142	78	13	67	24	6.78	439	31	17	171	3.42	190.3	1.63	0.576	3.026	4.91	1.08	5.55	84.8	4.8	25.6	8.7	61.2	3.9	0.7	3.5	12.3	103.9	12.7	187	7.7	0
2	70	3	4	29.5	99	149	80	28	155	21	6.07	54	27	23	154	6.84	380.7	1.01	1.005	3.491	4.97	3.42	6.05	112	11.6	26.5	6.2	65.4	1.2	0.8	5.57	16.7	92.7	14	255	10.1	1
1	67	2	1	28.5	103.6	177	89	16	59	21	7.5	138	40	22	136	3.42	315.2	1.4	1.118	3.103	5.02	1.17	4.27	15.6	7	31.2	11.2	54.6	2.4	0.7	4.92	13	83.4	15.2	251	8.4	0
2	42	3	4	48.9	128.5	123	88	10	82	19	5	235	36	27	166	5.13	303.3	1.11	2.393	2.896	5.09	3.68	6.11	13.5	8.5	33.3	5.6	55.6	4.8	0.8	5.16	14	80.7	14.2	273	7.9	0
1	66	4	3	20.4	83.3	125	82	8	99	15	4.64	86	30	27	134	34.2	208.2	2.38	0.463	1.5	4.09	0.72	5.66	75.3	6	24	8.6	63.7	2.6	1.2	4.28	12.2	86	13.1	207	8.9	0
2	67	3	4	24.8	92.6	133	67	18	100	20	4.28	141	29	15	146	5.13	345	1.03	2.879	3.439	5.79	3.6	5.5	95.2	8.4	47.2	7.2	43.2	1.6	1	4.79	15.1	92.3	13.2	218	8	0
1	68	3	3	32	106.4	139	89	24	94	22	7.5	97	30	27	189	6.84	315.2	1.47	1.694	2.974	5.22	5.06	6.05	123	6.7	31.4	9.9	55.1	3.2	0.5	5.04	15.3	92.2	14.3	186	7.2	1
1	56	1	3	34.7	117.2	135	81	23	36	15	5.71	122	25	37	171	6.84	416.4	0.93	1.761	2.896	4.63	0.85	6.83	84.8	9.1	40.6	7	51.7	0.5	0.3	5.31	15.7	87.3	13.7	254	9	1
2	20	3	3	26.3	89.3	94	60	25	63	21	3.57	56	23	13	91	8.55	232	1.27	0.756	1.19	2.79	0.91	5.22	22.3	6.4	36.5	6.7	54.4	2.2	0.3	4.69	13.8	88.2	16.1	221	8.3	0
2	71	4	4	28.1	93.7	123	60	6	122	9	5.71	106	30	17	235	10.26	237.9	1.55	0.677	2.431	4.29	1.19	13.2	125	5.5	19.8	7.3	68	3.9	1.1	4.45	12.5	88.1	14.7	214	8	0
1	50	3	3	29.1	108.2	108	66	42	53	18	6.78	212	28	13	148	8.55	303.3	1.71	0.452	3.905	5.82	0.83	5.66	104	4.9	31.5	9.3	56.4	2.3	0.7	5.28	15.6	87.9	13.3	231	7.8	0
2	51	3	3	25.2	99.7	114	73	11	72	16	4.64	105	34	13	79	8.55	279.6	1.47	1.592	3.853	6.05	3.27	5.44	34.8	6.1	22.2	8.7	65.4	2.8	1	4.95	15.6	91.6	13.5	245	8.3	0
2	20	5	3	22.6	81.6	97	69	10	58	14	3.57	74	32	12	112	15.39	220.1	1.5	0.768	2.638	4.5	0.71	5.16	27	5.9	30.7	5	62.8	1.1	0.6	5.13	13.9	82.8	12.5	221	7.2	0
1	58	3	5	33.7	118.6	123	77	31	95	22	4.28	100	30	24	126	5.13	446.1	0.93	1.366	2.327	3.88	2.59	5.88	18	7.4	20	11.6	64.5	3.4	0.6	5.18	14.8	86.6	15.9	271	7.2	1
2	56	2	5	29.5	84.6	115	74	12	65	16	5	55	35	15	173	5.13	315.2	1.42	0.96	3.595	5.46	2.64	5.88	211	5.6	31.1	5.5	60.3	2.8	0.4	4.98	14.8	85.9	12.9	254	8.1	0
2	46	5	5	22.9	78.1	107	64	25	45	31	6.07	156	29	19	160	6.84	345	1.47	0.914	2.974	4.86	1.29	6.16	94.4	5.7	24.2	8	63	3.8	1.1	4.3	14	96.5	12.8	190	9.4	0
1	50	5	5	25.9	90	115	75	16	63	15	5.71	71	28	22	94	10.26	446.1	1.06	1.773	3.388	5.25	0.42	4	209	6.1	33.4	5.1	59	1.9	0.7	4.72	14.6	91.3	13	151	9.6	1
1	80	3	3	25	98.3	133	70	18	87	19	6.07	100	28	16	164	6.84	350.9	1.09	1.366	2.224	3.93	0.76	6	69.8	3.6	28.6	14.1	52.8	3.7	1	4.39	14.2	94.1	12.8	180	7.3	1
2	39	4	2	47.6	127	140	98	28	97	19	3.57	206	42	41	183	3.42	410.4	1.11	1.219	3.207	4.89	5.6	6.49	113	11	28.2	6.1	63.8	0.7	1.4	4.68	12.7	83	13.5	540	8.1	1
1	60	5	2	23.3	87.2	117	77	26	56	20	6.78	115	28	11	132	6.84	374.7	1.19	0.96	1.086	2.72	0.11	6.94	9.25	5.8	30.1	8.6	58.3	2.2	0.9	4.86	13.8	86.8	14.5	231	8.6	0
2	25	3	4	18.9	74.5	100	63	9	73	13	3.57	42	31	7	123	8.55	232	1.47	0.373	1.888	3.54	0.6	4.5	38.8	6.3	29.8	5.9	61	2.8	0.7	4.73	13.4	86.7	13.1	312	7.2	0
2	26	4	4	50.5	147.8	108	70	19	81	20	3.93	465	39	23	197	5.13	345	1.55	0.406	2.043	3.78	53.77	5	100	8.8	31	5.2	61.2	2.2	0.5	4.48	11.3	79.6	17.6	278	7.6	0
2	24	4	3	34	107.5	94	64	11	83	10	4.64	102	34	8	163	6.84	285.5	1.53	0.282	2.508	4.16	0.95	6.33	28.6	6	32.5	6.3	57.1	3.6	0.6	4.26	11.5	83.9	13.7	271	8.3	0
1	32	4	5	27.9	101.1	111	71	32	84	26	3.21	224	34	33	151	13.68	315.2	0.98	2.032	3.595	5.51	0.47	5.27	138	5.7	35.7	8.6	50.5	4.6	0.7	5.24	15.8	91	12.7	219	8.8	0
2	28	4	4	18	71.2	131	84	14	41	23	4.28	303	34	18	174	15.39	190.3	1.94	0.339	2.121	4.22	0.23	5	33.9	5.2	36	10.3	52.7	0.6	0.5	4.01	11.3	88.1	15.4	215	9.3	0
2	30	3	2	20.9	76.5	106	70	14	46	18	3.21	73	27	10	124	3.42	148.7	1.81	0.689	2.379	4.5	0.18	5.27	50.9	6.5	33.8	6.3	54.2	4.9	0.9	4.49	14.4	96.9	12.9	244	7.5	0
1	52	4	4	40.9	122.8	117	75	10	55	17	4.64	342	29	34	76	8.55	356.9	1.03	0.914	2.896	4.34	9.6	5.55	452	5.9	27.3	9.1	62	1.2	0.4	6.16	15.9	79	13.7	212	8.8	1
2	22	2	2	24.1	85.4	102	65	46	60	27	4.28	84	32	13	90	5.13	261.7	1.06	0.723	1.914	3.31	0.98	5.22	9.91	6.1	36.6	8.6	52.7	1.4	0.8	4.84	12.8	80.9	15.7	213	8.2	0
1	69	3	3	38.7	130	144	75	17	72	19	5.71	196	30	14	146	6.84	339	1.09	1.152	3.75	5.35	10.32	5.61	330	7.6	20.2	9.5	64.2	4.8	1.4	4.68	14.2	91.6	13.7	199	8.8	1
1	25	4	5	19	72	108	60	10	72	16	5.71	288	23	13	156	5.13	291.5	1.09	0.169	1.448	2.61	0.36	4.55	38.8	3.2	54.3	8.2	30.1	6.6	0.9	4.74	13.6	86.3	13.5	191	7.4	0
2	68	4	2	29.5	116	128	76	9	105	16	2.86	158	38	18	164	8.55	303.3	1.24	1.445	2.741	4.65	8.5	5.72	202	6.3	44	11.2	39.7	4.6	0.6	4.1	12.5	90.3	15.3	229	8.7	0
2	69	3	5	45.3	128.6	116	63	18	87	17	10.35	55	31	17	115	6.84	345	1.47	1.671	1.991	4.24	8.67	7.22	126	7.4	29.2	6.5	57.4	6.2	0.9	4.31	12.8	86.7	13.7	208	7.3	1
2	65	4	3	58.2	143.5	140	117	12	95	16	8.57	99	31	10	250	10.26	612.6	0.83	0.994	2.664	3.96	1.08	7.44	56.8	5.5	32.4	11.6	52.2	3.4	0.5	4.13	12.6	94.1	14.3	240	8.6	1
1	37	4	4	19.3	69.5	107	69	41	124	31	3.57	185	34	48	151	5.13	327.1	1.81	0.531	3.724	5.77	0.41	5.05	96.6	3.9	45.9	9.9	40.5	2.7	1.2	4.95	15.2	93	13.9	185	8.8	0
1	75	1	1	27.6	102.1	133	77	18	100	17	8.93	69	34	27	141	6.84	446.1	1.06	1.208	1.733	3.34	1.4	6.72	78	8.4	20.7	6.5	67.9	4.3	0.7	4.83	13.9	87.1	15.6	264	7	0
1	59	3	5	29.3	110.7	119	78	23	71	21	7.5	130	25	31	143	17.1	362.8	1.01	1.942	2.327	4.22	1.57	6.05	297	7.1	24.6	11.8	60.9	2.2	0.6	5.8	16.4	83.7	12.5	192	8.3	0
2	45	4	5	27.7	88.9	110	71	9	62	11	2.86	70	27	12	122	5.13	279.6	1.4	1.095	2.276	4.16	0.99	5.61	6.1	5.6	34	5	57.8	2.3	1.1	4.18	11.5	83.8	16.7	350	7.1	0
1	66	4	3	26.2	97.3	139	86	15	86	21	3.57	199	33	14	161	6.84	303.3	1.42	1.14	4.836	6.78	1.81	5.77	95.7	3.2	32.4	9.8	54.6	2	1.3	5.67	14.4	76.6	14.4	192	8.8	1
1	70	3	2	43.2	135.5	140	86	12	133	13	7.5	52	31	22	135	10.26	428.3	1.11	1.14	1.422	3.05	14.15	7.33	240	6.9	18.3	8.3	66.5	6.3	0.7	4.48	13	90.4	14.7	211	9	1
2	36	2	4	21.3	75.9	108	73	7	37	12	4.64	60	31	6	115	5.13	184.4	1.97	0.327	2.405	4.53	2.42	5.88	28.5	5.5	41.9	7.8	46.3	3.6	0.6	4.34	13.4	91.3	12.9	268	7.4	0
2	29	4	5	42.2	132.5	162	98	9	83	12	3.21	116	39	18	185	6.84	315.2	1.53	0.858	2.638	4.55	6.47	5.88	15.9	9	18.3	6.9	70.5	3.8	0.5	4.34	11.4	82.1	17.5	369	8.5	0
1	22	5	3	24	84.5	119	70	118	87	64	2.86	133	34	33	200	3.42	255.8	0.83	1.603	1.603	3.15	8.25	5.11	145	9.9	37.6	7.8	50.4	3.3	1	4.84	14.3	87.6	12.1	409	6.7	0
2	55	5	4	22.3	84.6	163	83	13	57	11	4.64	46	31	13	126	6.84	368.8	1.32	1.31	3.957	5.87	0.98	10.1	75.6	5.6	30.7	7.2	56.8	4.7	0.7	4.81	13.3	85.1	13.8	215	9.1	0
2	53	4	3	28.1	115	144	80	15	109	17	3.93	261	38	34	179	6.84	267.7	1.14	0.847	3.258	4.78	3.05	9.05	63.4	8.3	20.4	6.4	71.2	0.9	1.2	4.76	12.4	81.3	14.6	454	8.2	0
2	29	5	3	42.7	128.5	104	84	23	74	21	2.5	78	41	22	141	3.42	392.6	1.22	1.468	2.948	4.84	11.41	6.55	28.8	13	27.7	4	66.2	1.3	0.9	5.69	12.6	69.5	16.1	459	8.2	0
1	41	4	5	33.3	114.7	123	76	27	59	24	2.86	256	36	29	137	5.13	356.9	1.19	1.614	6.155	8.09	1.03	5.33	224	7	44	7.4	46	1.9	0.8	6.03	13.5	70.5	17	282	8.3	1
1	62	2	4	39.5	120.8	161	97	19	104	20	3.93	144	32	27	207	6.84	380.7	1.11	0.768	3.879	5.35	2.69	7.88	128	5.5	27.8	10.4	59.5	1.6	0.8	5.41	15.6	88.2	13.6	237	9.1	1
1	33	3	2	42.9	135.8	135	89	34	70	24	3.57	193	36	22	144	20.52	404.5	1.09	0.508	2.043	3.36	3.51	6.16	295	7.3	30.3	7.7	59.2	2.2	0.7	5.37	16.2	87.7	14.2	285	8.2	1
2	30	4	4	42.2	130.2	121	79	9	65	9	3.93	81	34	15	129	6.84	202.2	1.73	0.44	1.552	3.49	2.77	5	14.7	5	46.9	6.7	42.7	2.8	1.1	4.35	11.4	81.4	16.6	384	7.8	0
2	56	4	2	37.6	115.3	149	79	29	118	16	4.28	81	34	25	179	5.13	493.7	1.4	1.31	2.56	4.55	11.8	5.55	139	8.9	40.5	6.9	50.5	0.9	1.3	4.18	12.8	90.9	14.5	234	9.2	1
1	56	3	4	22.4	88	145	77	13	54	16	7.14	166	30	16	176	8.55	380.7	1.37	1.106	3.077	4.97	1	6	248	5.7	26.1	9.9	61.9	1.6	0.6	5.18	16.1	91	13.2	217	7.1	0
2	36	1	5	29.5	90.2	114	70	12	47	11	5.36	62	27	8	136	5.13	267.7	1.53	0.418	3.465	5.17	1.46	5.83	37.3	6.3	25.5	7.2	65.8	0.9	0.7	4.05	12.9	95.3	13.7	223	9.9	0
2	80	1	1	29.4	109.7	161	67	23	56	19	7.85	65	29	32	177	8.55	434.2	1.24	3.06	2.276	4.91	1.16	6	124	4.8	34.4	8.6	55.2	1.1	0.7	4.23	13.5	93.3	12.4	239	7.2	0
2	57	2	2	31.5	101.1	118	71	14	102	13	7.14	81	26	10	154	10.26	285.5	1.06	1.389	2.095	3.8	3.72	5.83	216	7.1	32.4	6.7	58.5	2.1	0.5	4.33	13.1	91.2	12.5	258	8.8	0
2	68	3	3	30	112.6	165	90	11	116	15	11.07	51	35	13	172	3.42	458	1.4	0.926	4.215	6.03	4.35	5.72	358	8.6	23.4	5.6	68.6	1.6	0.9	4.71	13.5	86.2	13.9	303	7.5	0
1	63	3	2	23.2	89.6	86	72	8	120	13	7.85	141	30	17	135	6.84	345	0.83	0.948	1.836	3.1	11.51	6.49	141	8.1	17.7	7.6	72.9	1.7	0.2	4.96	14.5	85.6	14.5	167	10.1	0
2	45	4	5	46	112.1	114	71	18	71	19	2.86	141	37	21	136	15.39	362.8	1.19	0.621	2.146	3.62	3.56	5.11	26	6	37.3	12.7	47	1.8	1.3	4.31	12.2	85.1	16.6	408	8	0
1	69	5	5	28.6	95.6	115	61	17	44	17	5.71	342	26	14	126	8.55	386.6	1.6	0.779	1.5	3.47	0.37	7.44	168	5.1	26.9	7.5	62.6	2.5	0.7	4.41	13.3	91.1	13.1	220	8.1	1
2	75	4	5	23.3	87.2	119	79	14	67	19	3.93	87	37	32	167	8.55	226	1.76	0.406	3.181	5.12	2.89	6.77	60.8	5.5	28.4	7.4	61.2	2.2	1	5.04	13.6	82.7	14.8	293	7.4	0
2	70	5	4	24	81.8	137	71	25	47	27	4.28	269	27	31	205	8.55	166.5	1.53	1.445	1.965	4.16	0.53	5.83	153	5.6	38.3	9.6	50.7	1	0.6	3.89	12.6	96.6	12.6	207	6.8	0
1	21	4	3	22.4	76.7	115	73	19	52	20	3.21	301	26	16	126	3.42	327.1	1.34	0.734	1.655	3.34	0.17	4.77	96.9	6.4	30.8	7.2	60.1	1.2	0.9	4.93	13.1	83.8	15.4	170	8.1	0
2	30	4	3	30.5	96.9	104	61	31	97	24	2.86	146	37	19	152	6.84	255.8	1.01	0.948	2.87	4.32	3.26	5.27	10.6	7.2	26.7	10	60.6	2.4	0.5	3.9	10.2	81.4	16.2	279	8.3	0
2	46	1	1	20	71.1	91	64	14	67	16	3.21	41	33	6	107	8.55	184.4	1.78	0.553	2.276	4.32	0.42	5.66	9.38	7.7	30.3	6.6	61	1.8	0.4	4.95	14.4	86	13	246	8.1	0
1	50	4	3	27.7	98.5	142	86	24	58	26	3.57	743	34	25	179	10.26	285.5	1.14	0.61	2.586	4.01	0.23	5.77	225	3.4	43.6	12.2	39.8	3.7	0.8	4.4	11.7	82.4	13.9	174	8.3	1
1	46	1	4	27.8	100	114	53	122	157	218	3.57	579	42	2394	295	15.39	243.9	1.6	1.039	2.276	4.34	7.65	6	553	5.1	22.3	18.3	48.4	9.8	1.4	3.8	12.9	96.9	15.1	135	7.2	0
1	50	3	4	18.4	77.9	114	72	9	77	18	4.64	221	26	18	163	5.13	273.6	0.8	0.745	3.931	5.07	0.5	5.16	114	6.9	26.4	8.3	59.2	4.7	1.6	4.98	15.8	93.1	13.1	288	7.7	0
1	45	4	3	22.8	83.1	107	62	20	74	18	4.64	198	28	61	168	10.26	398.5	1.5	0.892	2.689	4.6	0.63	4.94	267	4.7	39.1	6.6	51.4	1.8	1.2	4.83	14.9	94	13	268	7.2	0
1	31	4	3	31.8	91.2	118	59	17	39	17	3.21	276	34	15	157	8.55	345	1.37	0.282	1.655	3.15	1.43	5.83	179	4.5	29	7.3	60.3	2.6	1	4.83	14.3	88	13.7	199	8.6	0
2	23	3	3	17.9	72.4	97	63	11	59	15	4.28	44	28	7	170	11.97	303.3	1.32	0.96	2.534	4.29	1.11	5.05	72.7	7.6	26.1	9.7	60.1	3.7	0.5	4.92	14.2	84.3	12.3	183	7.4	0
1	60	3	3	21.7	84.2	119	78	15	79	17	4.64	74	25	18	176	29.07	249.8	1.47	0.881	3.491	5.38	0.2	5.33	114	5.4	18.6	8.9	71.8	0.5	0.3	4.95	15.1	91.5	13.1	190	8.8	0
2	27	4	4	39.2	108.7	112	70	14	64	13	2.86	68	32	18	157	3.42	327.1	1.22	0.734	2.948	4.5	5.19	6.05	46.1	5	45.1	5.6	46.2	2.1	1.1	3.92	12.1	94.3	14.1	397	8.3	1
1	61	4	4	38.8	120.8	121	89	21	51	19	5.36	318	34	36	202	11.97	428.3	1.16	0.677	2.586	4.06	6.73	6.77	614	8.2	18.4	9.1	70.1	2.1	0.5	5.59	16.9	87.9	12.8	156	9.1	1
2	72	5	4	25.8	89.4	143	70	16	102	22	8.57	109	37	20	161	8.55	398.5	1.47	1.174	5.819	7.84	0.68	6.16	119	6.7	34.3	7.5	53.3	3.9	1.1	4.46	13.6	91	12.9	282	7.6	0
1	80	3	3	31.4	107.2	155	66	14	189	12	8.93	49	29	13	110	3.42	267.7	1.01	1.253	1.5	3.08	1.69	14.4	20.3	9.1	22	8.4	67.7	1.6	0.4	4.1	12	89.4	14.4	284	8.9	1
2	54	3	4	28	98.2	134	75	21	97	19	5	79	31	29	179	5.13	255.8	1.53	1.502	2.586	4.81	4.87	5.66	41.3	6.7	52.5	5.3	38.7	2.6	1	4.74	13.9	88.6	14.1	191	8.4	1
1	29	1	4	38.7	131.4	126	84	24	130	21	6.43	186	44	25	202	8.55	594.8	0.98	1.152	3.491	4.99	7.96	5.77	28.2	6.3	22.4	9.6	64.3	2.7	1.1	5.32	15	84.8	14.5	369	7.5	0
2	41	4	4	30.8	106	144	93	9	83	11	3.93	95	36	22	146	8.55	291.5	1.19	1.253	3.724	5.48	7.19	5.44	19.5	12.3	26.3	7.9	62.8	2.1	1.1	4.1	12.4	89.7	15.6	330	8.8	0
1	80	3	5	22.7	94.2	96	67	20	125	28	14.99	195	28	28	234	6.84	469.9	1.78	0.802	2.353	4.5	0.85	5.11	298	5.7	37.8	10.5	48.1	2.4	1.3	4.45	15	99.5	12.8	152	8.8	0
2	52	5	4	28.7	88.3	133	75	12	66	17	13.92	54	32	14	165	5.13	547.2	1.24	1.581	4.629	6.59	0.67	4.61	48.9	6.5	32.9	8.4	52.1	4.2	2.5	3.91	12.2	90.2	13	362	6.5	1
1	61	4	4	29.9	111	140	93	16	58	16	5	177	28	30	122	8.55	428.3	1.63	1.197	4.112	6.28	3.74	5.94	77.6	6.8	42.5	7.6	48.5	1	0.5	5.31	15	85.1	14.7	223	9.6	1
2	67	3	5	19.2	79.8	97	70	26	80	24	5.36	80	25	9	176	8.55	321.2	1.19	1.603	4.784	6.7	0.51	5.05	53.5	5.1	24.4	8.9	62.9	3.1	0.8	5.31	13.9	80.7	15.7	270	8.1	0
1	43	5	4	26.7	88.8	106	68	17	79	21	1.43	241	30	19	156	10.26	243.9	1.4	0.881	2.198	4.01	5.48	5.5	149	3.7	42.2	10	42	4.8	1.1	4.89	13.5	84.5	12.9	133	9.3	0
2	23	4	3	32.1	97	102	74	15	84	15	2.86	107	36	11	146	5.13	232	0.75	0.655	3.103	4.16	11.59	4.77	214	6.4	35.4	10.5	51.6	1.6	1	4.88	13.7	83.4	14.1	396	7.9	0
1	58	3	5	28.3	94	122	81	21	72	21	5.36	91	24	14	166	15.39	374.7	1.86	0.926	4.319	6.59	0.98	6.22	68	3.5	33.9	8.8	56.5	0.1	0.8	4.71	15.6	93.2	13	236	7.4	1
1	70	3	4	28.7	114	134	67	28	50	23	7.85	142	27	36	134	11.97	428.3	0.88	3.093	1.836	4.14	1.57	6.99	422	6.6	24.2	5.9	67.9	1.2	0.8	4.76	15.6	94.8	14.1	132	8.7	1
2	59	2	3	27.1	101	127	72	23	59	21	6.07	205	28	17	190	8.55	422.3	1.86	0.994	4.112	6.44	2.93	6.38	156	3.6	39.6	7.6	46.3	5.6	0.9	4.4	12.7	87.5	14.3	239	8	1
2	65	3	5	31.2	107.9	127	82	17	89	18	4.28	122	29	15	188	8.55	267.7	0.98	1.547	2.534	4.22	0.38	5.55	28.7	6.9	28.2	7.6	60.3	3.3	0.8	4.62	13.4	87.9	13.9	299	8.7	1
1	61	2	2	33.5	114.6	117	80	25	110	20	7.14	164	31	44	139	5.13	339	0.75	3.342	2.741	5.02	3.58	7.44	742	7.1	31.3	6.1	51.7	10.1	0.9	5.27	16	90.1	13.4	230	7.5	0
2	21	1	2	31.6	92.5	122	84	33	77	16	3.93	55	36	38	121	3.42	279.6	1.22	2.213	2.327	4.55	3.75	5	123	8.8	31.4	8.6	56.5	2.9	0.7	4.44	13.5	89.4	13.1	273	8.1	0
1	50	3	5	30.4	104.7	120	72	38	66	20	5.36	73	27	35	126	8.55	327.1	1.03	1.513	3.465	5.2	4.44	6.44	330	7	23.2	6.3	68.2	2	0.3	4.61	14.7	92.2	14.3	326	7.1	0
2	63	2	1	30.3	105.7	132	77	26	69	18	4.28	45	26	22	142	6.84	267.7	1.63	1.321	2.793	5.02	5.65	7.77	200	5.9	31.9	5.7	59.2	2.7	0.7	4.97	14	82.9	13.6	188	8.9	1
2	24	5	5	26.3	83.9	97	68	9	53	16	3.93	63	38	13	149	6.84	315.2	1.53	0.779	2.276	4.16	2.14	5.16	38.2	5.9	29.3	8.3	60.1	1.8	0.6	4.7	13.5	84.7	12.9	198	8.2	0
2	66	3	5	35.2	113.2	129	85	35	68	30	6.43	87	28	24	156	1.71	285.5	1.55	1.535	3.491	5.74	2.25	6.16	126	6.9	22	7	68.7	1.9	0.6	4.77	13.9	87.1	14.7	233	9.6	1
2	65	5	4	28.5	96.2	117	68	19	99	19	4.64	137	31	27	166	6.84	309.3	1.34	1.174	2.87	4.76	7.55	6.49	219	6.6	44.4	6.9	45.7	2.5	0.6	4.47	13	87.8	13.4	259	7.9	0
2	59	3	4	28.7	97.8	109	73	22	76	21	4.28	138	28	22	175	15.39	279.6	1.22	1.389	5.741	7.6	1.61	5.55	274	6.2	28	7.5	61.6	1.7	1.3	4.6	14.2	88.7	13	376	7.4	0
1	60	1	1	35.5	121.8	159	86	19	94	15	2.5	66	30	22	146	8.55	309.3	1.27	1.558	3.388	5.38	4.1	6.16	133	8.4	34.5	6.8	54.9	3	0.9	5.12	15	87.8	13.8	166	8.8	1
1	25	5	3	26.9	88.6	119	77	57	83	41	4.64	890	31	26	136	10.26	362.8	1.06	1.468	3.388	5.12	2.52	6.11	138	7.8	31	7.6	58.6	2.3	0.6	6.35	13.6	67.9	15.2	268	7.6	0
2	24	3	4	33.8	101.3	117	75	12	58	15	4.28	104	29	14	147	5.13	273.6	1.01	2.269	3.75	5.79	1.54	5.11	37.3	12	17.3	7.5	71	3.5	0.8	4.98	14	84.6	13.6	299	7.5	0
1	62	1	1	29.2	102.6	125	74	29	75	24	6.78	136	34	20	172	8.55	446.1	1.01	0.621	1.888	3.18	2.37	6.11	296	8.5	37.9	9.1	49	3.4	0.7	5.49	16.9	91.7	13.2	296	7.5	0
2	58	5	3	26.6	93.2	110	69	23	94	22	6.07	105	26	134	132	8.55	261.7	1.66	1.118	4.37	6.54	1.12	4.94	100	4.5	55.7	6.4	33.2	3.5	1.3	4.35	12.7	88.5	13.1	290	7.4	0
2	37	4	4	46.1	127.8	99	63	19	63	16	2.86	194	32	28	182	3.42	172.5	1.14	0.903	3.026	4.58	7.71	9.6	47.8	6.9	34.9	6.8	55.1	2.4	1	4.06	12.2	90	13.1	203	8.8	1
1	65	3	5	28.8	105.7	129	75	23	63	19	5	143	33	47	133	17.1	261.7	1.47	0.971	4.991	6.9	6.85	6.49	184	4.3	28.2	11.1	58.4	1.4	1.1	4.73	15	92.4	12.9	234	7.2	0
2	27	3	4	28.3	93.6	98	57	8	79	11	5.36	38	31	9	95	6.84	214.1	1.16	0.689	2.689	4.16	0.47	5.61	36.5	6.5	28.8	8.6	61.2	1.3	0.3	4.75	13.7	86.4	13.3	237	8.4	0
2	67	4	3	35.9	112	131	75	23	93	21	4.64	493	32	16	206	8.55	380.7	1.47	0.576	1.888	3.62	3.74	5.94	109	4.6	41.4	8.1	47.4	2.4	0.9	4.5	13.3	87.3	14.3	300	8.1	1
2	51	4	2	42.4	124.2	120	83	12	59	13	2.14	71	30	24	147	3.42	291.5	0.98	0.835	3.362	4.73	5.42	6.49	138	7.5	53.6	5.2	37.9	2.3	1.1	4.89	14.3	89.5	13.7	350	8.1	1
2	32	3	5	26.6	94.7	125	76	12	60	15	3.93	111	25	14	114	3.42	184.4	1.24	0.971	3.75	5.43	0.57	5.72	47.2	8	24.6	7.8	65.3	1.6	0.8	4.5	13.7	89.9	12.7	318	7.5	0
1	26	3	4	19.7	76.1	142	82	12	135	18	2.86	116	28	14	147	13.68	255.8	1.55	0.768	1.888	3.8	0.45	5.94	151	11.2	16.9	9.4	71	2.1	0.6	5.14	16.4	96.8	13.3	217	7.7	0
1	42	2	3	27.8	96.2	104	65	39	97	20	5.71	217	32	27	137	6.84	386.6	1.24	0.847	2.87	4.5	3.29	5.61	291	6.8	21.2	6	70.9	1.4	0.5	5.18	15.1	85.9	13.3	304	7.6	0
2	50	4	4	54.5	144.7	120	85	21	66	21	7.5	221	35	64	168	3.42	267.7	1.5	0.7	2.25	4.06	33.53	6.22	239	8.4	29.8	6.2	63	0.7	0.4	4.53	11.9	84	16.4	326	8.4	1
1	52	3	4	35.3	123.4	141	102	33	73	24	7.85	106	28	48	121	8.55	327.1	1.06	0.881	2.483	3.96	5.1	5.38	324	6.3	22.9	8.3	64.8	3	1.2	5.29	16.4	94.1	14	177	8.4	1
1	28	5	4	38.4	116.6	120	87	29	82	23	4.28	232	29	32	151	5.13	368.8	1.14	0.7	2.198	3.65	11.49	5.05	103	5.2	27.6	9.7	57.2	5.3	0.3	4.94	14.1	88.6	14.3	207	6.6	0
1	54	3	5	26.9	96.5	116	79	28	61	24	5.71	155	29	18	149	5.13	267.7	1.11	0.508	1.784	3.13	0.24	6.27	69.1	5.9	29.3	8.3	58.9	2.8	0.8	5.37	16.8	91.8	13.6	257	7.7	0
1	23	3	4	35.7	132.5	128	77	100	82	38	5.36	108	28	56	159	5.13	232	0.85	2.303	2.534	4.45	6.57	12.2	359	6.7	32.5	6.8	58.8	1.5	0.5	5.12	16.1	90.6	13	188	8.6	1
1	55	1	4	26.5	93.5	107	69	28	99	21	7.14	99	25	16	169	5.13	249.8	0.93	2.213	1.577	3.52	0.83	6.11	579	6.7	22.7	10.7	64.6	1.5	0.6	4.92	15.5	93.7	13.2	211	7	0
2	58	4	4	43.1	116.7	127	84	10	59	12	3.21	116	38	20	178	5.13	333.1	1.5	1.005	4.888	6.85	5.98	6.05	158	6.7	31	5.8	61.1	1.7	0.6	4.26	11.3	81.9	15.2	388	6.9	0
2	40	1	2	28	92	99	59	10	82	12	3.93	58	31	15	127	8.55	184.4	1.45	1.694	2.793	5.02	3.55	6.33	49.9	9.2	21	5.3	72.2	1	0.5	4.67	14	90.1	12.7	261	7.9	0
2	80	3	5	27.9	91.1	139	73	11	90	18	6.78	62	35	17	173	3.42	392.6	1.47	0.621	3.129	4.89	3.43	5.27	158	6.7	44.8	8.1	43.1	3.2	0.9	4.41	14.2	95.4	13.9	259	7.4	0
1	54	2	3	31.9	111.2	121	76	22	65	21	8.21	520	31	16	154	8.55	547.2	1.01	0.96	3.465	4.91	6	5.88	62.7	4.8	32	11.1	54	1.9	1.2	5.15	15.2	89.4	13.2	352	7.3	0
1	20	5	4	28.6	97.3	126	71	48	76	28	3.93	124	40	26	127	6.84	392.6	1.16	1.694	4.603	6.54	9.1	5.22	67	8.4	27.8	9.1	59.6	2.4	1.1	6.79	13.1	61	15.5	267	8.5	1
2	61	3	3	23.6	94.8	108	70	21	85	21	5.71	139	25	14	211	6.84	202.2	1.55	0.587	2.198	4.01	0.71	5.77	95.6	6.3	23.2	8.2	65	2.7	0.9	4.3	13	92.9	12.8	171	9	0
1	69	5	2	28.3	101.2	183	101	23	80	20	7.14	132	31	17	176	10.26	350.9	1.32	2.653	4.732	7.27	0.58	5.66	111	6	34.5	10.3	52.1	2.7	0.5	4.67	15	97.5	13.3	215	6.8	1
2	67	4	5	24.7	80.8	118	69	8	67	13	7.85	69	26	15	134	10.26	261.7	1.45	0.711	1.836	3.62	6.69	8.1	269	4.2	29.9	7	51.5	9.6	2.2	4.89	15.2	89.8	13.1	239	8.7	0
2	59	4	4	33.7	111	150	79	10	72	16	6.07	218	36	11	187	5.13	339	1.91	0.677	4.862	7.09	6.68	4.88	264	6.4	32.3	6.8	56.8	3.1	1.1	4.91	12.1	74.1	14.8	199	9.3	0
1	43	3	3	29.4	103	119	80	22	118	17	7.14	102	24	36	106	5.13	446.1	0.88	2.224	3.103	4.99	2.85	5.44	209	7.9	31.1	8.6	55.7	3.7	1.1	5.37	16.3	87.9	12.5	202	8	0
1	39	4	3	30	98.5	123	70	26	122	23	4.64	260	28	35	97	13.68	362.8	1.06	1.671	3.75	5.59	0.53	5.38	143	6.2	27.6	7.7	61.9	2.2	0.7	4.75	13.7	86.2	14.9	210	8.8	0
1	25	3	3	33.5	106.6	134	81	19	77	19	5.71	271	30	29	196	10.26	339	1.5	0.361	1.991	3.65	3.63	6.05	249	5.7	23.3	10.3	62.8	3.1	0.6	5.07	14.9	87.2	12.5	304	8.4	0
2	31	3	5	20.2	74	108	60	12	69	20	5	150	27	9	149	15.39	232	2.56	0.35	2.25	4.97	2.31	4.94	15.5	5.6	38.7	7.7	52.2	0.5	1	4.12	12.6	89.9	13.2	223	9.2	0
2	55	4	4	26.9	90.8	97	58	29	85	34	7.14	1043	35	15	245	6.84	202.2	1.55	0.519	3.31	5.09	0.46	4.77	76	4.4	47.6	7	36.4	7.8	1.4	4.4	13.2	89	13.4	264	8.7	0
2	32	4	4	41.7	128.8	101	69	41	83	19	4.64	115	38	33	157	3.42	202.2	1.58	1.129	2.25	4.34	32.67	14	82.7	5.2	49	8.9	39.5	2	0.7	4.42	13.4	90.7	13.7	319	7.6	1
1	55	1	1	29.8	103.1	122	66	52	99	31	6.07	64	31	39	139	11.97	327.1	1.11	1.287	3.879	5.59	1.57	14.3	265	7.6	33.2	8.4	56	1.8	0.6	5.14	14.9	85.1	13.1	201	10.2	1
2	70	4	4	34.2	94.5	137	65	28	86	37	3.21	190	35	13	199	10.26	243.9	2.12	0.418	1.836	4.14	0.54	5.16	45.9	3.3	28	9.8	59.1	2.6	0.6	4.31	13.3	91.2	13.4	185	9.7	0
2	53	1	2	28.3	92	118	78	13	89	17	3.93	82	33	11	138	6.84	255.8	1.09	2.043	2.87	4.89	2.1	5.38	38.6	5.3	34.2	7.2	55.2	2.1	1.4	4.62	14.3	93	13.6	256	8.2	0
2	32	5	4	28	93	109	68	15	59	15	4.28	82	35	21	125	5.13	243.9	0.83	3.105	2.793	5.04	0.78	5.44	36.3	8.3	27.1	5.8	65.6	0.9	0.6	4.54	12.9	88.5	14	264	8.6	0
1	76	3	5	25.3	100.1	134	60	19	49	17	6.07	41	29	24	106	6.84	291.5	1.5	2.698	2.25	4.99	0.7	9.55	77.8	6.7	42.9	8.4	46.5	1.5	0.7	5.29	15.5	87.8	13.9	193	7.8	1
1	80	4	2	21.8	86.8	192	81	10	41	13	6.07	78	29	18	122	11.97	297.4	0.96	0.892	2.121	3.49	0.87	5.83	794	5	36.2	13	35.8	13.6	1.5	5.72	12.5	69.2	17.3	154	9.9	0
1	45	4	4	33.9	108.3	137	94	21	58	22	3.57	197	22	53	165	13.68	297.4	1.34	0.926	2.25	4.01	0.81	5.66	134	4.1	42.7	7.9	47.6	1.1	0.9	5.06	14.7	88.5	13.6	169	8.4	0
1	71	4	4	19	73.5	130	69	9	73	15	4.64	116	26	17	147	3.42	327.1	1.45	1.095	2.638	4.58	0.54	6.05	165	5.6	40.9	6.7	48.8	2.9	0.9	4.36	14.5	95.7	14	287	6.9	0
1	65	4	2	22.1	89	140	73	28	151	41	2.86	239	45	82	144	8.55	392.6	1.16	1.061	1.629	3.28	1.01	5.5	24.6	6.4	31.7	12	53.2	2.4	0.9	4.75	13.1	85.7	15.4	126	8.1	0
2	55	5	5	22.5	82.8	106	61	17	87	21	4.64	106	32	15	179	10.26	327.1	1.76	0.485	2.974	4.97	0.43	5.72	317	5.6	41.9	7.4	46.6	3.6	0.7	4.42	13.6	93	13	221	7.8	0
2	56	4	2	35.4	113.2	160	92	22	86	19	3.57	78	36	29	155	8.55	297.4	1.11	1.095	2.483	4.09	2.88	8.83	15	5.5	50.2	9.2	37.7	2.2	0.8	4.84	12.5	80.4	15.5	303	8.7	1
2	28	1	5	27.1	95	109	67	15	43	16	3.93	94	25	13	144	27.36	226	1.86	0.587	2.922	5.04	0.28	5.16	54	5.8	36	6.2	56.1	1.3	0.5	4.49	14.4	91.8	13	181	9.3	0
2	56	3	3	34.3	110.5	133	86	57	62	29	5.71	88	33	33	151	6.84	374.7	1.09	1.377	3.853	5.56	5.78	6.16	242	7.8	36.7	6.1	54.7	1.5	1.1	5.04	15.5	91	13.2	370	7	1
2	63	5	5	26.2	91.8	133	74	18	53	23	3.57	219	25	38	157	8.55	237.9	0.98	1.298	0.465	2.04	2.16	13.2	63.5	4.7	38.4	7.4	50.4	2.5	1.5	5.3	14.9	82	13.2	243	7.7	1
2	67	4	5	21.8	81.8	157	82	14	91	32	7.5	131	57	35	163	5.13	297.4	1.47	0.948	1.914	3.83	25.2	4.61	502	2.8	27.3	12.5	55.5	4.3	0.6	3.42	10.3	90.5	13.7	224	8.3	0
1	68	4	4	28.4	110.5	136	92	18	88	30	4.64	86	36	33	165	8.55	410.4	1.14	1.581	3.827	5.69	5.37	5.22	150	6.6	25.3	7.8	60.4	5.8	0.8	5.52	15.7	85.4	13.3	287	7.3	0
2	42	5	5	21.5	71.6	97	67	16	38	21	3.57	91	29	11	137	10.26	303.3	2.48	0.463	2.483	5.17	0.8	4.83	29.4	3.2	30.5	12.1	54.9	2.1	0.5	4.43	13.5	89	13.6	209	6.8	0
1	72	3	4	32.3	114.1	117	76	39	90	31	6.07	55	30	40	122	23.94	428.3	0.78	1.163	3	4.32	10.61	9.05	816	6.5	39.1	8.8	46.3	4.8	1.1	5.94	13.6	72.1	18.6	191	9.5	1
2	49	3	3	40.1	114.2	117	84	30	84	18	7.5	33	27	21	162	6.84	237.9	1.4	2.789	3.155	5.82	0.96	4.61	51	10	43.2	8	46.4	2.3	0.3	4.5	14.3	95.1	13.3	344	7.7	1
1	39	3	5	24.6	85.5	112	74	18	52	16	4.64	161	27	10	173	13.68	237.9	1.55	0.7	3.103	4.97	0.33	5.88	306	4.9	26	9.6	53.3	9.4	1.8	5.12	14.6	87.2	12.7	210	7.4	0
1	23	3	5	27.5	93.5	124	90	59	91	23	3.93	102	33	52	157	10.26	333.1	1.24	1.163	5.482	7.27	1.57	6.05	125	7.2	30.9	8.3	53.7	6.7	0.6	5.65	16.6	86.4	12.9	268	7.1	0
1	34	2	1	36.9	111.5	136	78	46	86	34	5.71	607	30	42	188	3.42	339	1.01	1.061	4.655	6.15	2.34	5.88	209	6.9	35.9	9	50.8	3.7	0.7	5.28	15.3	86.1	13.5	277	7.2	1
1	32	5	5	25	90	108	65	25	78	23	5.36	291	26	20	128	6.84	327.1	1.09	0.384	3.362	4.63	0.61	5.61	116	4.5	39.4	8.8	45.4	5.9	0.7	4.95	13.9	85.5	13.6	174	7.9	0
2	27	2	5	20	69.2	104	67	15	52	20	5.71	115	36	23	131	6.84	297.4	2.43	0.869	2.974	5.79	0.52	4.66	86.9	5.5	34.8	6.7	54.7	3	1	4.73	15.2	93.9	11.9	264	8.7	0
2	79	5	1	22.9	79.7	178	84	13	118	22	6.43	152	40	13	172	6.84	434.2	1.4	1.05	4.241	6.13	10.71	7.72	282	7.9	25.8	8.2	57.8	7.6	0.8	5.01	13.8	83.1	13.7	270	8.7	0
2	80	3	4	34.6	109.9	116	45	20	109	23	7.5	81	28	18	151	10.26	356.9	1.32	1.208	2.095	3.96	1.48	6.33	139	7.7	17	6.8	73.7	2.1	0.5	4.61	14.1	90.7	13.3	300	7.2	0
2	60	4	4	28.1	101.3	134	72	122	104	53	6.07	290	28	300	194	13.68	362.8	1.19	0.689	1.758	3.26	3.03	5.83	250	4.6	36.4	6.2	54.2	2.2	1	4.34	11.8	83.4	13.6	239	9.1	0
2	20	3	3	21.5	71.8	109	61	13	72	18	5.36	173	24	10	167	8.55	303.3	1.37	0.576	2.327	3.96	0.67	5.16	26.5	4.8	37	10.3	50.4	1.4	1	4.58	13.4	88.1	12.8	248	6.9	0
2	57	4	4	27.8	94.4	135	92	14	82	24	3.93	74	36	24	150	5.13	297.4	1.42	0.745	1.422	3.18	1.55	5.27	157	3.6	37	15.2	42.7	4.4	0.9	3.54	10.4	89.8	13.1	261	8.5	0
1	29	5	5	29.7	95.6	144	102	33	60	17	5	81	30	26	104	10.26	368.8	1.06	1.468	2.353	4.09	0.59	5.16	672	6.1	39.2	7	49.4	4.2	0.3	4.96	15	89.9	12.2	204	7.3	1
1	71	3	5	26.4	104	115	72	21	114	22	7.5	110	30	13	130	8.55	380.7	1.32	1.242	2.302	4.19	0.59	5.77	72.9	5.2	22.6	10.5	60.3	5.8	0.9	5.05	15.2	92.3	13.3	308	7.2	0
1	38	3	4	51	154.5	125	77	41	51	25	6.43	187	23	37	205	5.13	416.4	1.01	0.756	0.905	2.25	9.32	6.11	281	9.1	30.3	7.9	61.1	0	0.7	5.17	14.9	84.7	14.4	209	8.3	1
1	54	4	3	22.3	85.3	153	70	15	108	14	11.78	261	37	43	245	6.84	255.8	1.58	0.903	1.733	3.72	6.02	9.16	887	5.4	15.5	9.7	72.6	1.3	1	3.6	11.6	98.9	15	197	8.3	0
2	71	2	4	32.1	104	112	61	17	71	16	3.93	83	30	26	149	17.1	285.5	1.37	2.055	4.008	6.31	7.25	5.77	261	9.7	19.4	6.7	72.3	1.1	0.5	5.21	14.8	86.5	13.4	279	8.2	1
2	36	4	4	38.1	107.2	109	72	18	64	16	3.21	132	40	21	209	5.13	190.3	1.34	0.44	2.534	4.09	7.66	5.38	40.4	7.3	42.5	6.9	47.3	2.9	0.6	4.65	12.8	83.1	14	198	9	0
2	38	3	4	44.5	128	105	75	22	51	24	3.57	32	28	30	182	5.13	243.9	0.93	1.953	2.87	4.71	3.58	5.22	136	5.3	38.7	9.6	48.1	3.2	0.6	4.51	12.9	84.9	13.5	245	7.5	1
2	29	3	3	42.4	124.4	99	53	18	66	19	4.28	71	38	23	130	1.71	350.9	0.83	0.914	1.733	2.97	4.56	5.88	8.44	8.3	20.4	5	70.7	3.1	0.9	5.76	9.9	58.9	20.6	256	8.9	0
2	36	2	2	27.1	87	153	96	10	52	12	3.57	102	29	16	122	6.84	267.7	1.29	2.36	4.189	6.57	0.67	4.44	14.9	5.4	39.8	5.6	45.1	8.3	1.4	4.44	12.8	87.8	13.9	235	7.9	0
2	62	2	3	31.3	98.7	118	76	12	65	12	6.07	58	30	13	147	5.13	321.2	1.09	2.439	3.388	5.59	2.54	5.94	130	6.3	28.5	8.5	59.8	2.5	0.8	4.89	14.1	86.2	12.4	219	9.1	0
1	32	5	5	26.1	89.9	121	67	24	74	18	4.28	184	31	32	143	18.81	398.5	0.88	2.281	3.957	5.87	0.64	6.27	497	8	32.3	6.2	58.8	2.1	0.7	5.7	16	80	13.2	317	6.1	0
1	31	5	3	36.1	130.2	107	70	11	122	8	5	51	27	18	116	5.13	392.6	1.06	1.592	2.793	4.58	3.28	5.94	181	7.7	29.7	7.9	60	1.9	0.7	4.82	14.2	88.7	13.5	273	8.2	0
1	70	5	3	21	81.9	128	78	17	67	24	5	316	31	32	209	13.68	321.2	2.3	1.456	2.121	5.09	1.43	6.05	226	4.8	40.5	6.9	41.8	10.1	0.8	4.97	15.4	91.1	13.5	274	6.9	0
2	30	4	3	30	91	111	66	25	77	19	5.36	119	31	12	108	10.26	249.8	1.24	0.598	2.405	3.93	0.33	5.22	21.8	5.2	37	9.3	51	2	0.8	4.37	11.8	82.6	13.6	272	8.4	0
2	54	5	4	20.9	75.7	125	78	12	89	16	3.93	68	30	11	137	10.26	362.8	1.37	1.242	3.465	5.4	0.75	6.38	84.5	6.4	27.9	4.9	65.7	1.1	0.5	4.75	14.6	89.8	13	186	8.9	0
2	70	4	5	37.5	128	125	77	16	72	19	5.71	134	32	15	197	6.84	321.2	1.4	0.756	2.741	4.47	1.17	6.22	154	4.7	37.7	9.2	44.3	8.3	0.7	4.86	13.7	83.5	13.6	201	8.7	0
1	51	4	2	20.6	70.1	112	79	8	44	18	3.57	137	26	9	133	1.71	142.8	1.24	1.005	3.129	4.84	0.22	5	291	6.8	60.1	4.8	33	1.4	0.9	3.06	10.6	99.7	14.1	247	6.6	0
1	71	4	4	53.7	155.7	94	67	10	130	11	28.2	170	40	31	161	3.42	529.4	0.78	2.247	1.448	3.26	49.4	8.77	172	7.8	19.4	6.2	71.8	2	0.7	3.23	7.8	77.6	19.8	232	7.7	1
1	60	2	3	23.9	93.2	105	58	22	120	20	5.36	94	38	176	134	3.42	356.9	1.32	0.7	2.353	3.98	5.46	5.44	146	7.2	29.2	8.8	60.7	0.8	0.6	4.61	13.6	90.5	14.1	173	9.4	0
2	20	3	4	24.4	79.3	111	83	34	92	31	4.28	92	24	92	141	10.26	339	1.45	0.745	2.483	4.27	0.36	5.11	71.2	5.5	18.4	9.2	70.7	1.2	0.6	5.32	16.3	91.5	13.8	216	10	0
2	31	3	5	21.6	75	105	56	18	64	30	4.64	313	21	12	192	6.84	226	1.78	0.485	1.448	3.47	2.96	5.27	16.7	5.5	28.3	11.1	58.1	2	0.5	4.73	14.1	90.7	14.3	216	8	0
1	58	4	3	28.8	98.7	134	82	59	73	31	5	408	32	41	168	6.84	297.4	1.86	0.553	3.439	5.56	1.6	10.4	532	7.3	31.7	7.1	60.3	0.7	0.4	5.35	12.7	73.8	15	121	10.2	0
2	52	3	5	30.6	104.5	135	89	13	99	17	6.43	143	29	17	168	8.55	309.3	1.11	1.377	3.388	5.12	3.82	5.88	46.5	5.2	34.5	7.2	55.3	2.2	0.8	4.93	13.8	84.1	14	270	8.5	0
2	53	3	4	52.8	143.8	104	72	13	93	13	3.21	160	33	29	163	6.84	190.3	1.09	2.789	2.043	4.4	14.79	6.16	42.6	13.6	26.2	5.9	64	3.7	0.3	4.9	14.3	86.9	14.4	354	9.3	1
1	60	3	4	28.6	102.6	104	66	23	71	21	6.43	50	26	31	149	10.26	339	0.93	3.432	4.603	7.11	1.25	5.55	110	5.7	33.5	9	54.8	2.3	0.5	5.17	16.2	91.8	13.4	240	6.9	1
1	72	3	5	24.1	99.2	117	57	25	63	31	5.36	241	31	18	301	11.97	362.8	1.24	1.106	1.758	3.52	1.23	6.11	83.6	5.2	27.6	13.3	52.1	6	1.1	4.4	14.6	98.8	12.6	164	8.4	0
2	80	1	1	19.3	75	186	79	13	62	18	6.78	68	25	11	167	8.55	178.4	1.4	1.242	0.879	2.84	0.51	5	78.6	5.6	29.4	10.1	57.4	2.5	0.7	3.69	12	98	13.3	209	7.9	0
1	55	1	1	38.9	136.3	120	76	66	84	59	5.71	1810	29	37	236	6.84	452	1.24	2.19	2.172	4.42	6.11	7.27	58.8	8.9	21.8	8.9	65.4	3.2	0.9	4.88	14.6	88.1	13.9	196	9.4	1
1	61	5	5	22.9	85.7	116	69	19	60	17	3.93	95	30	12	130	8.55	303.3	2.25	1.027	2.172	4.89	0.34	9.05	421	4.9	31.7	8.9	54.1	4.7	0.7	4.53	14.2	93.6	12.9	180	8.5	0
1	42	4	2	30.8	107.2	136	81	10	103	14	2.86	231	30	13	148	8.55	273.6	1.91	0.26	3.181	5.22	0.77	7.16	226	8	25.9	6.2	65	2.3	0.8	4.55	13.6	90.2	14.5	281	9.5	1
2	65	3	4	26.6	86.3	146	75	28	70	25	6.43	137	24	24	216	5.13	261.7	1.73	0.914	2.121	4.27	0.51	6.22	45.8	5.3	26.6	6.8	61.1	4.6	1.1	4.52	13.7	92.6	13.6	260	7.8	1
1	61	1	4	23.1	85.5	124	62	19	67	18	7.14	39	37	27	104	10.26	255.8	1.11	0.903	2.534	4.06	1.45	5.83	215	8.3	31.5	11.4	53.6	2.9	0.7	5.05	15.6	90	13.3	193	8.6	0
1	54	5	2	20.4	81.2	94	63	13	72	23	10	210	30	14	162	8.55	398.5	1.14	0.565	3.181	4.58	1.04	4.83	309	6.8	41.9	11.9	43.2	2.4	0.7	4.76	15.7	96.1	13.3	174	7.5	0
2	53	5	5	33	93.8	138	106	17	124	19	3.21	83	34	13	190	8.55	255.8	1.37	1.05	3.724	5.59	7.48	6.16	68.5	6.7	26.4	6.1	62.8	3.9	1	4.87	14.7	86.3	13	246	9.3	0
2	60	5	5	28.6	94.2	107	71	30	95	23	4.64	70	33	147	130	6.84	273.6	1.37	1.253	3.62	5.56	4.17	5.77	545	6.2	48.6	5.8	43.1	2.2	0.5	4.63	14.4	93.5	13.2	334	8.5	0
2	55	4	5	42.2	148.5	120	88	13	108	17	5.36	154	34	15	219	8.55	279.6	2.09	0.565	2.069	4.42	3.13	5.11	12.1	4.2	43.7	7.4	44.7	3.3	1.1	4.29	11.5	83.1	15.1	323	8.6	1
1	23	1	3	22.4	75.6	107	58	12	76	17	5.36	253	27	12	153	10.26	261.7	1.63	0.327	1.965	3.75	1.23	5.38	152	5.1	53.9	5.7	32.8	6.7	1.1	4.77	14.8	90.2	13.3	193	10.7	0
2	62	4	5	38.2	128.4	129	84	14	137	14	6.07	150	37	26	131	10.26	345	1.76	0.802	3.026	5.15	7.59	6.22	324	6.9	17.7	9.3	71.9	0.9	0.3	4.36	13.3	92.3	13.6	335	9.3	1
1	25	4	4	26.2	80.4	104	60	14	57	18	5.71	247	28	21	123	8.55	368.8	1.47	0.531	4.086	5.79	2.06	5.38	246	5.5	43.3	8.4	44.5	3.5	0.4	4.99	14.3	86.7	14.5	196	7.2	0
1	61	3	5	37.3	111.5	110	71	45	40	27	5.36	289	26	42	161	5.13	356.9	0.93	1.558	3.62	5.28	0.81	6.44	616	5	38.4	6.8	50.6	3.3	1	4.77	15.7	96	13.7	168	7.7	1
1	69	1	2	34.7	126.5	168	87	18	71	14	6.43	234	29	33	184	6.84	350.9	1.42	0.395	4.526	6.13	1.36	5.83	176	3.1	27.4	14.6	57.3	0.7	0.2	3.73	13.8	106.2	14.4	356	6.1	1
2	61	4	4	35.8	108.7	110	74	13	95	19	5.71	115	32	16	202	6.84	261.7	1.58	1.095	2.534	4.6	2.62	5.05	128	8.8	22.5	6.6	68.1	2.5	0.4	4.29	12.9	89.5	14.3	243	8	0
2	55	3	5	23.6	83.5	101	65	14	70	17	7.14	70	25	7	133	22.23	255.8	1.73	0.937	2.612	4.78	0.45	4.66	60.1	4.2	31.6	8.8	55.6	3.1	1	4.47	14.2	94.3	12.2	224	7.7	0
1	63	3	5	25	85.9	110	74	20	54	24	7.85	241	21	11	187	8.55	285.5	1.78	0.361	3.207	5.15	0.22	5.38	153	5.6	28.1	10.5	58.2	2.3	1.1	4.39	13.5	91.4	13.3	236	7.6	0
2	53	1	3	27.4	91.4	114	72	25	82	26	4.28	217	28	13	159	6.84	243.9	1.42	1.569	3.491	5.64	0.75	5.94	79.3	5.7	27.9	8.1	59.5	3.7	1	4.81	14.7	89.4	13.4	280	8	0
2	68	3	4	31.9	104.7	130	64	34	67	27	5	79	27	33	225	6.84	356.9	1.19	2.089	2.896	5.04	2.7	6.11	129	5	22.7	9	63.9	3.9	0.6	4.9	15.2	92.8	13.7	215	9.5	1
2	39	3	4	33.2	104.4	111	83	27	91	29	4.64	105	37	30	134	3.42	243.9	0.83	2.563	3.517	5.51	6.42	6.11	22.2	8.7	30.4	3.5	62.7	2.8	0.8	4.55	12.2	82.9	14.1	276	8.8	1
2	55	1	5	38.8	127.5	127	90	29	91	29	3.57	50	32	20	106	8.55	434.2	0.93	1.106	2.172	3.62	3.15	6.33	20.9	7.3	38.8	4.5	46.8	8.9	1.1	5.65	14.3	78.6	16.2	222	9.4	1
1	66	3	3	42.9	143.6	161	100	10	85	12	12.85	72	29	13	136	6.84	469.9	0.91	1.208	2.25	3.7	7.07	5.94	73.1	8.3	20.2	8.2	67.8	2.9	1	5.61	15.3	82.4	15.8	170	9.1	1
2	20	1	4	37.9	118.4	103	67	10	68	13	3.57	53	36	15	150	8.55	380.7	0.98	1.377	3.207	4.81	1.28	4.77	60.6	10	13.1	4.4	81.6	0.5	0.6	4.22	13.1	89.7	12.7	261	8.1	0
1	42	5	4	47.9	148.6	159	97	84	65	53	3.57	262	32	25	186	8.55	410.4	1.11	0.96	3.595	5.15	2.19	8.1	1080	5.6	27.1	11.5	58.7	2	0.8	5.62	16.2	85.9	14.8	179	9.6	1
1	27	4	3	34.2	109.6	117	72	52	68	32	4.28	237	31	46	165	5.13	327.1	1.22	0.644	2.87	4.37	2.65	5.38	174	7.9	31.2	8.7	57.6	2	0.7	5.11	15.8	93	13.6	287	8.1	0
1	31	4	4	23.8	83.4	165	104	12	80	18	2.14	161	26	9	182	6.84	273.6	1.34	0.305	1.991	3.47	0.34	5.61	87.6	7.3	15.3	9.5	73.7	1.2	0.4	4.35	13.6	95.6	13.3	180	8.5	0
1	60	2	4	35.2	123	106	68	46	102	27	4.28	88	28	43	146	10.26	386.6	0.85	1.355	1.552	3.03	1.23	6.99	213	6	34.2	7.4	53	4.8	0.7	5.19	16.1	90.5	14.2	196	8	1
1	35	2	3	26.8	84.6	107	56	21	79	19	4.64	260	30	20	190	6.84	279.6	0.96	0.892	1.991	3.36	0.61	5.16	302	5.9	29.9	4.6	64.1	1	0.4	5.4	15.4	84.6	13.7	235	6.9	0
1	30	2	1	30.1	109	112	61	49	72	24	5	171	24	27	163	13.68	374.7	0.75	1.084	1.862	3.1	0.92	5.77	313	6.9	36.6	7.6	48.6	6.4	1	5.19	15.7	87.1	12.4	276	7.3	0
1	64	4	4	36.7	130.3	133	81	33	52	23	7.5	192	24	32	145	10.26	350.9	0.83	1.682	2.25	3.85	4.55	6.77	348	10.4	23.5	7	67.7	1.4	0.5	5.36	15.9	88.8	13.7	224	8.7	1
1	24	5	2	30.9	105.7	126	83	33	63	21	5	146	32	33	131	5.13	410.4	0.91	2.506	3	5.04	4.64	5.5	257	6.3	29.7	11.9	53	4.8	0.8	4.92	14.7	85.1	13.5	314	8.5	1
2	31	3	4	41	121	113	77	43	68	21	3.93	35	31	15	120	3.42	255.8	0.91	1.694	3.155	4.84	9.78	6.22	60	8.2	29.3	7.2	62.3	0.5	0.8	4.7	13.9	87.4	13.7	269	9.7	0
2	72	3	4	29	93.6	110	70	12	107	16	6.43	65	33	14	191	3.42	333.1	1.76	0.689	3.31	5.38	18.16	6.61	18.2	9.4	18.8	10.2	68.8	1.8	0.6	5.5	13.7	78.5	18.6	240	7.6	0
1	45	5	3	28.9	101.2	119	77	15	96	15	2.5	62	45	128	193	5.13	333.1	1.24	1.31	3.336	5.17	4.04	5.55	70.4	4.5	24.9	6.9	67	0.5	0.9	4.17	14.6	102.5	13.5	257	7.6	0
2	29	1	4	35.4	114.1	112	78	11	63	14	4.64	105	32	16	140	10.26	208.2	1.37	0.768	2.767	4.5	2.83	4.83	18.2	6.2	29.7	8.1	60.1	1.6	0.6	4.74	13.5	84.8	13.6	249	8.1	1
2	42	5	4	27.9	92.1	106	70	50	69	31	6.07	66	37	26	129	6.84	374.7	0.98	1.434	3.75	5.38	2.84	4.94	174	6.7	39.1	6.9	48.9	4.5	0.8	4.21	13	91.9	13.3	195	8.5	1
1	46	3	2	25.5	108.7	124	89	13	82	15	4.28	89	29	18	174	6.84	309.3	1.14	1.332	3.827	5.59	4.57	4.66	56.1	10.9	21.2	6.8	67.6	3.4	1.1	5.3	15.9	89.8	13.4	303	6.9	0
2	53	4	5	33.3	110	136	87	30	97	31	6.43	56	35	31	157	5.13	535.3	1.29	0.858	3.026	4.71	6.04	6	151	6.5	36.7	8.4	46.9	7.3	0.9	4.31	12.8	87	14	265	7.8	0
1	56	3	3	31.1	102.5	153	87	47	74	32	5.71	196	24	27	166	11.97	416.4	0.88	1.005	2.87	4.22	3.63	6.27	105	6.4	27.9	10	58.4	3.2	0.7	5.06	15.9	90.7	12.8	157	8.2	1
1	79	5	5	24.9	98.8	139	73	18	78	18	5	79	29	20	127	10.26	392.6	1.55	1.005	2.276	4.29	0.97	6.61	58	5.6	26.9	8	60.7	3.8	0.8	5.04	15.3	88.8	13.8	205	8.5	0
2	43	2	2	33.2	105	124	80	14	104	16	5	46	39	16	114	5.13	404.5	0.98	1.163	3.129	4.65	4.21	7.83	12.7	8.9	33.2	6.3	58.2	2	0.5	4.75	12.1	76.8	15.3	302	8.1	1
1	28	3	4	35.3	111.5	119	80	31	27	21	7.5	251	27	19	130	5.13	446.1	0.67	4.132	1.784	4.34	0.8	6.16	158	5	37.6	11	47.2	3.4	0.9	5.06	14.9	86.7	12.8	212	7.5	0
2	59	1	5	30.3	103.1	96	60	13	66	13	7.14	51	30	15	143	8.55	339	1.16	1.84	4.06	6.08	2.11	5.94	118	8.4	36.8	4.6	53.5	4.7	0.5	4.96	15.9	92.7	13.5	269	8.4	0
2	73	3	4	49.6	119.9	121	88	10	129	16	7.14	117	39	15	154	5.13	279.6	1.19	2.856	3.853	6.36	4.19	6.66	128	7.9	30.9	5.3	57.2	5.3	1.4	4.64	14	90	13.8	322	7.7	1
1	45	5	5	27	94.2	107	67	12	73	16	4.28	162	32	21	142	10.26	422.3	0.85	1.095	2.379	3.72	1.55	5.61	13.7	5.6	23.8	9.4	62	4.1	0.8	4.34	11.7	82	15.5	327	8.2	0
2	24	1	4	21.6	77.1	92	63	9	49	11	3.93	44	34	13	114	15.39	214.1	1.73	0.418	2.095	4.01	1.79	5.22	59	6.8	22	6.7	67	3.4	1	4.78	14.2	87.1	12.6	258	7.5	0
1	36	1	3	37.2	115.7	126	75	51	122	21	5.71	416	32	34	148	6.84	356.9	0.96	0.869	2.327	3.67	2.98	5.66	155	6	34.2	8.2	54.9	2.4	0.4	5.31	15.6	90.8	13.7	142	10	0
1	65	4	4	17.7	80.4	108	67	15	121	18	3.93	124	28	17	108	8.55	339	2.22	1.197	1.914	4.68	1.62	5.11	299	6.8	41.7	8.5	44	4.8	1.1	4.96	14.2	87.1	16.7	294	7.9	0
2	24	5	4	26.6	88.8	122	86	9	72	16	3.57	104	30	7	155	3.42	208.2	1.24	1.185	1.888	3.67	0.38	4.72	10.8	5.9	39.3	13	43.5	3.4	1	4.39	13.6	94.2	14.5	228	10.2	0
2	32	1	2	24	84.3	94	57	14	83	18	6.07	73	33	9	162	6.84	184.4	1.97	0.587	2.121	4.34	6.64	5.05	34.8	5.2	45.5	5.5	46.6	1.6	0.9	4.46	13.6	92	12.3	254	8.8	0
2	63	3	3	30.6	103.1	129	79	10	105	19	3.21	92	34	17	171	5.13	345	1.6	1.084	5.431	7.53	1.97	5.44	95.2	7.2	25.8	9.2	61.2	3.1	0.8	4.9	15.6	92.6	13.5	256	6.8	0
2	44	4	5	37.5	116.1	111	70	13	46	18	3.93	119	36	29	156	5.13	166.5	1.29	0.553	2.689	4.24	2.47	5.38	14.1	6.2	32	6.6	55.9	4.9	0.7	4.6	12.4	82	15.2	326	7	0
1	24	4	3	21	70.3	128	65	19	86	18	5.36	177	29	17	100	8.55	208.2	1.42	0.7	3.724	5.46	0.34	5.38	219	5.7	31.6	8.3	59	1.1	0.1	4.72	14.3	91.5	13	200	7.8	0
2	48	3	4	39.6	128.5	104	72	7	73	8	4.28	28	35	27	107	1.71	273.6	1.4	2.314	2.612	5.07	19.21	7.72	15.1	11.4	23.8	4.6	70.3	0.9	0.5	4.42	11.7	80.5	16.7	296	7.8	1
1	44	5	5	28.4	109.8	108	73	36	99	26	6.78	75	35	62	132	8.55	368.8	0.91	1.885	4.551	6.31	1.67	5.88	104	12.9	18.2	7.2	71.9	1.9	0.9	5.44	16.5	90.1	13.4	239	7.9	1
1	58	5	3	41.2	131.7	131	87	28	92	24	4.64	64	29	26	162	5.13	386.6	0.96	1.581	2.948	4.63	9.63	5.5	55	7.5	25.4	6.2	64.9	2.9	0.7	5.63	14.8	78.1	14	227	8	1
2	60	4	5	43.3	124.1	182	99	19	106	20	5.36	164	30	18	177	11.97	368.8	1.66	1.05	4.008	6.15	3.85	5.22	134	6.2	40.7	9.8	44.5	4.2	0.8	4.83	14.9	92.5	13	205	10.9	1
2	64	2	4	33	106.5	115	74	17	83	18	3.93	78	29	14	160	3.42	243.9	1.71	0.892	4.681	6.8	5.55	5.77	99.3	5.3	31.6	6.1	60.1	1.9	0.4	4.69	14.4	90.9	14.1	212	9.3	0
1	58	2	5	28.1	102.1	135	79	29	74	23	3.93	318	31	27	219	17.1	279.6	1.47	0.644	3.284	5.04	1.08	5.72	116	6.1	28.5	7.1	61.1	3	0.5	5.22	15	88.7	12.8	322	7	0
2	70	3	4	29.3	100	106	61	35	87	29	7.85	38	31	20	148	6.84	255.8	2.51	1.547	3.336	6.54	0.97	6.55	21.3	8.4	34	6.2	56.8	2.1	1	5.28	14.8	86.2	14.9	264	8.3	0
1	53	1	1	30.9	106.5	117	81	28	93	28	6.07	316	33	23	160	8.55	458	0.98	3.172	4.112	6.54	3.46	6.83	240	6.2	33.3	5.5	59.5	1.5	0.3	4.69	14.2	91.9	12.9	211	9.1	0
2	47	3	3	30.5	102.2	116	80	13	77	14	4.28	94	25	18	153	5.13	285.5	1.27	1.389	3.051	4.97	2.89	6.66	67.3	7.9	30.1	6.9	61.4	0.9	0.8	4.71	14.6	92	13.2	279	8.4	1
2	73	3	3	30.8	110.3	105	52	14	55	13	11.78	61	30	35	168	11.97	410.4	1.5	1.49	1.94	4.11	3.72	7.11	124	7.5	22.4	8.6	66.3	2.2	0.6	3.83	11.7	91.1	12.8	250	7.7	0
1	61	1	1	30.8	115.8	128	89	34	72	23	5.36	77	30	55	136	8.55	315.2	1.5	1.095	3.388	5.38	0.66	6.38	157	6.4	34.4	9.7	50.8	4.3	0.9	5.16	15.6	89.8	12.9	150	10	1
2	34	4	4	33.7	96.6	92	52	11	89	14	4.64	147	28	10	164	5.13	297.4	1.4	0.485	3.595	5.22	4.83	5.44	113	8.2	39.1	8.3	51.2	0.9	0.7	4.44	12.7	87.7	14	280	7.2	0
1	52	1	1	27.2	96	141	85	28	69	25	5	158	34	23	131	8.55	261.7	1.22	0.824	4.5	6.1	1.62	5.33	218	5.5	35.7	9.5	51	3.6	0.4	4.99	15.7	90.3	13.4	239	7.4	0
2	42	1	4	35.1	98.3	112	72	8	64	11	3.93	94	29	18	221	1.71	279.6	1.66	0.802	3.155	5.17	2.78	5.11	54	11.9	44.7	4.9	48.2	1.8	0.5	4.36	12.9	89.4	15	278	8.7	0
1	63	3	4	25.3	95	144	74	17	83	17	3.57	340	33	56	176	6.84	196.3	1.22	0.994	3.905	5.59	15.06	5.94	96.4	8.4	33	8.7	52	6.1	0.3	5.34	16	89	15.3	256	8.5	1
1	29	3	3	44.8	144.7	152	103	56	107	24	4.28	243	28	59	203	5.13	368.8	1.09	1.626	4.344	6.18	1.84	5.88	185	6.8	33.7	7.3	55.8	2.7	0.6	6.05	16.9	82.6	12.7	211	9.3	1
1	58	4	5	39.7	126.3	142	84	27	103	29	5.36	343	28	30	206	13.68	452	1.24	1.073	2.715	4.45	4.27	5.77	238	4.8	24.2	7.4	60.9	6.7	1	4.6	13.6	91.8	13.3	191	9.7	0
1	37	5	5	22.7	84.5	139	96	26	58	19	6.43	97	27	16	155	5.13	303.3	1.53	0.553	3.336	5.12	2.03	5.72	493	4.5	22.4	9.2	63.2	4.6	0.7	5.33	15.8	89.5	13.7	188	8.9	0
1	23	1	3	29.5	106.3	113	62	15	83	18	8.21	169	27	14	129	5.13	303.3	1.11	0.44	2.379	3.7	0.87	6.55	143	5.3	35.9	7.8	54	2.1	0.4	5.38	15.3	82.7	13.6	235	8.5	1
2	23	3	5	60.3	143.2	101	56	31	51	25	3.21	136	31	29	153	8.55	362.8	1.11	1.806	2.741	4.68	3.29	4.83	94.5	7.2	32.6	7	59	1.2	0.3	4.31	13	90	13.1	256	8.7	1
2	43	4	4	34.3	116	100	69	10	104	10	3.57	59	39	19	118	18.81	190.3	1.14	1.716	3.129	5.04	14.97	21.5	93.8	7.7	41.5	6.1	50.9	1.1	0.5	5.08	15.2	85.5	13.2	288	8.9	0
1	80	5	5	24.7	95	146	62	22	83	26	9.28	122	35	28	130	8.55	475.8	1.81	1.908	2.586	5.28	1.76	9.33	77.4	5.5	34.2	7.6	52.2	4.9	1.2	4.24	13.3	94.9	13.9	160	9.4	1
2	35	1	3	31.8	99.4	88	61	10	71	13	5.36	56	27	9	114	5.13	172.5	1.4	1.084	1.836	3.72	2.01	5.27	16.3	5.8	38.1	5.7	53.5	2	0.9	4.14	13	89.6	12.8	246	8.1	0
2	37	3	3	21.7	82	98	69	12	53	19	2.14	318	29	16	161	5.13	374.7	0.83	2.168	3.62	5.43	0.7	5.33	54.3	11.3	21.7	9.2	64.8	3.6	0.8	4.83	14.8	91.2	12.3	230	8.5	0
1	37	1	3	27.1	101.1	120	77	13	74	14	6.07	93	29	30	123	11.97	333.1	1.03	2.845	3.31	5.64	1.25	5.22	26.1	8.2	38.8	4.4	54.7	1.4	0.7	4.92	15.5	90.3	13	276	7.6	0
2	60	2	3	35.4	106.3	166	87	20	87	19	3.21	134	37	21	148	15.39	243.9	0.96	1.705	3	4.73	2.41	5.94	45.2	4.8	30.2	6.5	59.4	3.1	0.9	4.3	13.1	89.8	13.5	307	8	0
2	53	4	4	29.5	104.9	104	63	15	101	14	4.28	88	33	31	166	6.84	243.9	1.06	0.892	2.534	4.01	4.3	14.2	230	6.7	29.5	6.2	61.4	2	1.1	5.17	13.6	80.2	12.3	321	8.4	1
1	49	5	3	20.6	78.8	135	76	7	81	19	4.28	134	30	14	163	6.84	321.2	1.16	2.235	2.922	5.12	0.27	5.33	255	6.6	22.1	8.7	67.9	0.7	0.8	4.93	14.7	89.6	13.2	269	7.4	0
2	77	3	5	22	83.8	118	63	16	79	21	5.36	108	26	14	159	6.84	255.8	2.04	0.463	1.965	4.22	0.31	5.83	48.9	3.9	22.5	7.8	67.1	2.1	0.6	4.19	13.6	99.3	13.3	211	7	0
1	28	4	2	23.2	80.2	129	80	29	63	44	2.14	491	30	105	209	6.84	398.5	1.89	0.598	2.638	4.81	0.55	4.94	218	5.9	29.4	11.9	56.1	1.9	0.8	4.06	12.9	93.3	12.1	291	7.3	0
1	69	4	3	40	131.5	135	82	17	59	23	7.85	347	29	13	199	5.13	291.5	1.6	1.219	4.034	6.21	0.18	5.16	113	4.6	28.8	12.4	51.2	6.6	1.1	4.7	13.2	85.1	14.1	210	8.4	1
2	58	2	2	33.1	112.4	150	75	28	145	22	4.64	75	33	58	162	3.42	232	0.91	3.997	2.689	5.43	9.32	20.6	243	6.3	31.1	6.8	58.2	3.6	0.5	4.59	12.9	86.3	13.6	201	10.6	1
2	45	1	1	32.9	98.9	91	64	18	82	14	4.64	51	34	16	136	3.42	350.9	1.53	1.005	2.974	4.97	4.31	5.38	43.8	6.5	41.4	8.8	46	3.2	0.7	4.81	13.9	84	13.5	293	8.4	1
1	33	3	4	35.6	114.3	114	60	20	74	11	6.07	78	29	18	123	3.42	404.5	0.78	0.813	2.793	3.93	3.84	5.16	70.5	10.4	29.7	5.5	63.5	1	0.4	5.21	15.8	90.2	13.8	355	7.5	0
1	66	3	5	21.4	83.3	129	69	14	70	17	4.64	75	28	15	121	11.97	303.3	1.19	1.084	2.534	4.22	1.66	5.61	135	6.6	25.1	8.9	63	2.4	0.7	5.37	16.4	89.4	13.7	260	8.1	0
2	80	4	4	30.5	101.7	191	80	8	106	14	8.93	43	26	8	188	6.84	309.3	1.66	0.553	2.793	4.71	1.89	5.16	25.7	5.5	27.9	7.7	61.9	1.5	1.1	3.47	10	89.8	19.7	271	10	0
2	26	4	4	32	100.5	98	57	10	69	13	3.21	116	28	12	128	3.42	232	1.24	0.576	2.638	4.14	0.25	5.27	7.22	6.1	31.4	6.5	59.8	1.6	0.9	4.4	11.6	80.9	17.8	250	8.1	0
1	80	3	4	36.1	121.9	97	50	14	52	13	5.36	32	25	19	131	11.97	368.8	1.03	1.129	1.681	3.23	1.64	6.94	100	7.6	21.5	9.3	66.5	2.2	0.7	5.38	15.7	87	13.5	199	7.9	1
2	27	4	5	43.7	95.7	104	71	18	64	17	3.57	113	39	13	135	5.13	267.7	1.94	0.237	2.353	4.4	13.46	5.44	116	4.4	26.6	10.1	62.1	0.8	0.5	4.65	13.3	85.7	14.9	271	8	0
1	53	1	1	30	102	202	89	16	92	20	7.85	308	34	23	184	13.68	345	1.14	0.655	3.724	5.17	7.45	8.38	570	7.1	17.8	8.2	72.5	0.6	0.9	5.26	16.7	90.6	13	115	11.3	0
2	69	3	4	24.7	91.3	141	67	8	69	11	6.07	56	24	17	144	5.13	184.4	1.34	1.05	2.767	4.6	1.24	5.61	34.2	4.3	36.1	7.3	55	1.3	0.5	4	12.8	96.2	13.5	356	7.3	0
2	65	2	4	29.4	96	111	73	19	80	18	4.28	78	29	25	165	3.42	243.9	1.03	1.219	4.267	5.87	4.16	5.05	201	4.5	34	9.2	55.9	0.6	0.5	5.08	13.8	83.1	15.1	278	7.8	0
2	56	5	3	29.9	101.1	112	74	44	77	32	5.71	104	33	84	165	6.84	374.7	1.71	0.824	2.974	5.07	8.1	5.61	126	7	29.2	8.9	54.7	6.8	0.5	4.54	14	90.7	12.5	271	7	0
2	38	4	5	26.5	82.7	118	79	20	49	21	7.85	157	33	14	129	8.55	249.8	2.02	0.113	1.396	3.47	0.43	5.44	42.6	5.1	34.1	9.9	53	2.4	0.7	4.29	13.7	93.1	14	220	7.5	0
1	45	5	5	25.4	90.4	109	73	37	59	27	7.85	147	31	23	141	13.68	380.7	1.55	0.666	2.715	4.58	2.19	6.05	634	6.9	28.4	9.4	58.3	3.2	0.9	5.46	16.1	88.5	13.3	191	10.2	0
1	68	3	5	26.2	100.8	120	70	12	61	12	7.5	51	29	7	128	3.42	481.8	0.98	1.806	2.095	3.9	0.58	7.05	103	9.9	24.3	7	62.9	5.3	0.6	3.85	11.2	90.5	14.1	257	7.9	0
1	32	5	4	23.2	88	107	64	14	77	16	3.93	276	27	31	141	3.42	291.5	1.37	0.779	3.827	5.56	1.91	5.05	34.2	5.4	37.9	7	48.5	6	0.7	4.34	13.1	88	13.2	334	6.9	0
1	34	3	4	27.9	95.6	112	63	15	68	12	7.14	68	27	18	136	6.84	374.7	0.88	1.377	3.077	4.58	2.92	5.5	161	10	19.7	5.1	72.9	1.7	0.7	5.43	16	86.8	13.5	203	7.9	0
2	52	5	3	25	80.3	116	75	20	44	21	6.07	138	34	19	147	8.55	232	2.3	0.61	2.379	4.97	0.88	5.27	51.7	5.4	31.6	7.1	54.5	5.9	1	4.6	14.8	92.7	13.1	209	8.8	0
2	43	1	3	24	80.7	97	66	10	75	14	5.71	91	30	7	140	5.13	208.2	1.78	0.497	2.767	4.78	0.95	5.05	28.9	5.5	22.9	7.7	65.6	3.5	0.4	4.42	13.8	94.7	13.8	248	8.6	0
2	55	3	5	26.6	100.5	92	68	11	47	12	5.36	27	33	10	122	5.13	196.3	1.32	0.847	4.396	6.1	6.03	4.83	51.6	5.4	21.8	12.5	62.4	2.6	0.8	4.61	14.3	91.7	13.5	159	9.3	0
2	48	3	5	26.3	86.4	100	75	7	49	12	4.64	106	28	6	136	8.55	267.7	1.78	0.723	2.172	4.29	6.28	5.16	15.1	3.9	32.5	8.4	56.2	2.2	0.8	4.61	12	79.3	16.4	276	8.8	0
1	80	4	2	37.6	117.7	103	53	11	90	19	7.14	88	29	14	164	6.84	380.7	1.71	0.44	1.396	3.31	0.49	7.99	47.8	5.2	30.8	10.1	54.9	3.5	0.8	5.03	13.2	79.7	15.3	196	10.1	0
2	63	2	5	31.9	100.1	160	91	45	67	46	5	81	34	104	159	8.55	321.2	1.32	1.084	1.784	3.59	3.03	8.22	142	7.9	30.8	7	59.2	2	1.2	4.92	14.1	82.4	12.8	299	6.9	1
2	63	4	4	33.6	101.4	119	77	13	79	17	5	107	32	16	204	5.13	362.8	2.22	0.711	3.181	5.74	1.01	5.38	102	5.5	45.2	8.2	41.6	4.3	0.9	4.55	13.2	88.4	14.3	275	7.7	0
1	37	5	5	28.4	100	114	78	11	102	17	6.07	104	32	30	185	6.84	362.8	1.53	1.75	2.172	4.5	12.95	5.5	567	8.4	30.5	5.9	61.9	1.6	0.3	5.26	14.8	86.1	14.2	236	8.4	0
2	44	1	1	27.6	98	109	59	17	191	17	3.57	78	32	33	144	6.84	232	1.6	0.813	2.276	4.24	6.53	5.11	76.8	4.2	43.2	8.6	45.9	2	0.4	4.49	12.1	82	13.7	150	10.4	0
2	31	2	4	22	75.4	109	66	12	53	17	4.28	87	30	11	157	8.55	243.9	2.33	0.711	2.508	5.17	0.96	5	8.42	4.6	33.9	8.2	54	2.5	1.6	3.29	9	81.9	15.4	223	9.2	0
2	70	5	5	23.4	83	125	74	25	40	24	6.43	213	34	26	201	13.68	279.6	1.71	1.242	3.129	5.4	0.51	6.83	121	7.4	32.4	7.7	57.9	1.6	0.5	4.7	15.1	92.9	12.8	267	7.2	0
1	63	5	3	32.5	112	151	84	51	68	65	8.57	78	38	207	241	10.26	368.8	0.93	1.276	1.733	3.26	17.92	9.66	1070	8.2	33.4	11.5	46.3	8	1	5.09	15	88.3	12.8	147	10	1
2	56	2	4	28.8	89.4	105	79	19	99	19	3.57	173	31	27	172	10.26	279.6	1.42	0.881	3.776	5.61	3.38	7.11	281	9.1	46.6	4.9	45.9	2.3	0.4	4.53	13.9	92.6	13.2	213	8.3	0
2	64	5	4	33.7	111.5	131	74	23	74	21	5.36	80	27	25	165	6.84	440.2	0.96	2.664	2.25	4.42	1.68	6.94	101	5.5	36.9	7	53	2.5	0.8	5.06	14.8	85.2	13.5	173	8.9	0
1	29	4	4	21.9	75.1	166	121	11	75	23	5.36	384	32	15	213	8.55	374.7	1.97	0.621	3.103	5.35	0.94	5.11	86.4	8.2	15	6.2	76	2.2	0.8	4.77	13.4	83.7	14	202	9.1	0
1	22	4	3	20	68.3	120	67	10	65	17	3.57	231	34	27	142	3.42	339	1.4	0.79	2.612	4.37	0.36	5.05	95.5	5.7	39.6	9.5	45.3	4.7	1	5.01	15.3	91.6	14	217	9.6	0
2	63	4	4	24.3	87.1	125	69	19	76	28	5.71	253	35	19	192	8.55	178.4	1.66	0.485	1.784	3.67	0.74	5.77	51.1	3.9	54.1	7.3	34.8	3.2	0.7	4.67	12.5	80.3	14	175	8.3	0
1	38	2	3	26.7	89.6	110	72	39	73	29	5	136	34	29	137	8.55	404.5	1.4	1.513	3	5.09	1.13	5.5	96.4	6.8	29.1	11.5	52.9	5.3	1.3	5.32	14.4	80.3	13.8	180	9.1	0
2	49	1	3	28.7	88.2	114	79	11	90	17	3.57	58	34	26	136	6.84	249.8	1.29	1.795	4.112	6.23	5.78	5.27	39.3	6.7	35.2	7.1	55.2	1.9	0.7	4.5	14.2	91.7	12.6	195	10.2	0
1	34	2	4	25.3	92.9	112	71	12	42	13	2.86	107	27	12	116	5.13	315.2	1.06	0.632	2.819	4.16	0.21	5.61	271	3.6	50.3	7.1	39	3.4	0.3	4.61	13.3	85.1	13.2	136	9.1	0
2	29	3	5	37.6	99.4	139	100	12	77	18	4.28	163	25	21	185	5.13	368.8	1.32	1.106	3.207	5.04	2.89	5.77	38.8	7.5	28.2	6.2	64.1	0.6	1.1	4.56	13.9	90.7	12.9	195	10.3	0
2	34	4	3	49.2	137.5	127	97	13	75	11	3.57	93	34	24	170	5.13	303.3	1.19	0.632	2.793	4.27	7.28	6.11	172	8.2	42.1	5.9	43	8	1.2	4.82	12.7	83.4	14	273	8.1	1
2	20	1	3	22.7	76.1	107	72	16	61	22	3.21	837	32	16	153	6.84	291.5	1.55	0.745	2.302	4.19	4.46	5	60.3	9.7	22.8	6	70	0.6	0.6	5.04	15.1	87.9	12.7	202	9.5	0
1	60	3	4	31.3	108	120	80	21	65	19	6.07	58	31	30	138	5.13	321.2	1.71	0.723	3.569	5.61	3.88	5.55	201	9.4	21.6	7.3	69.1	1.3	0.9	5.36	16.4	91.2	13.2	250	9.6	0
1	76	3	5	35.8	113.1	140	83	21	60	22	6.07	160	33	16	147	6.84	350.9	1.4	0.779	1.733	3.49	1.97	6.22	73.6	9.8	16.1	9.3	69	5	0.8	5.01	15.2	90.1	14.3	300	7.4	1
2	80	4	5	19.3	71.6	154	71	7	138	9	6.78	25	37	42	126	5.13	255.8	1.03	1.05	3.982	5.51	0.73	10.3	338	7.6	37.2	8.7	53.6	0.2	0.3	4.26	12.2	89.2	15	404	8.5	0
2	76	4	4	31.7	98.6	158	72	14	98	20	6.78	114	30	16	211	6.84	345	1.78	0.361	3.672	5.61	0.55	5.83	204	4.3	35.3	10.1	50	3.9	0.9	4.37	13.2	90.3	12.4	196	7.7	0
1	47	2	1	33.5	108.6	144	101	23	61	22	6.78	170	33	33	164	6.84	303.3	1.11	1.569	2.974	4.81	1.81	6.16	97.7	8.7	50.2	6.4	38.3	4.9	0.4	5.32	15.7	88.6	14.2	215	8.2	1
1	40	4	3	33.4	111.6	125	85	17	44	20	4.28	249	32	20	142	6.84	309.3	1.6	0.7	3.931	5.84	10.4	5.38	92.9	4.1	31.6	11	56.1	1	0.5	4.76	13.8	87.8	15.1	179	8.8	0
1	47	3	3	40.1	129.6	125	73	41	104	32	5	84	31	286	142	6.84	404.5	0.96	1.694	2.638	4.37	3.98	7.77	241	10.8	26.2	6	64.9	2.2	0.8	5.19	15.6	88.3	13.8	219	7.6	1
2	65	1	1	29.6	104	136	68	53	72	37	3.57	109	27	22	155	6.84	327.1	0.96	1.829	1.707	3.49	0.53	8.6	37.3	5.8	31.9	6.9	59.1	1.2	1.1	4.99	14.1	84.6	13	200	10.2	1
2	38	3	4	23	83.3	103	75	9	66	14	5.71	55	27	9	124	13.68	303.3	2.17	0.373	1.526	3.88	0.71	5.38	104	5.9	28.6	9.4	58.5	3.2	0.5	4.73	15.5	94.3	13.7	179	8.6	0
2	54	2	4	35.6	112.1	117	80	31	119	17	4.28	169	38	19	152	13.68	327.1	1.01	1.829	3.414	5.25	17.74	5.55	240	5.9	33.7	8	54.3	3.1	0.9	5.35	15.1	84.4	13.3	286	8.4	0
2	42	3	3	48.2	135.7	116	80	13	84	12	3.21	52	36	23	147	3.42	327.1	0.78	2.687	2.948	4.97	31.95	5.61	27.2	7.4	22.8	9.8	63.2	3.1	1.2	4.25	11.7	82.4	16	313	8.3	1
2	61	4	4	21	75.1	122	75	47	76	35	5.36	179	28	44	224	8.55	321.2	4.84	0.61	2.172	7.29	0.46	9.83	143	3	29.7	7.1	58.6	4.1	0.6	4.5	13.8	91.6	13.3	195	9.3	0
2	56	3	4	27.2	97.7	137	82	21	83	18	5	129	24	11	179	10.26	327.1	1.86	0.734	2.586	4.78	0.41	5.77	80.2	8.4	29	5.9	59.9	4.4	0.9	5.04	15.9	94.1	13.9	263	9.5	0
1	20	1	2	32.7	103.3	135	62	47	106	33	3.93	265	27	28	204	11.97	404.5	0.96	2.766	3.336	5.56	5.08	5.88	388	8.4	21	8.5	66.1	3.9	0.6	5.14	16.6	93.5	13.2	248	9	1
1	29	3	5	28.8	100.2	113	79	69	80	38	6.07	48	28	24	157	5.13	368.8	1.11	0.847	3.077	4.58	3.09	5.88	140	4.4	42.2	10.9	43.6	2.5	1	5.28	15.3	82.7	13.1	205	8	1
2	68	2	1	54	133.1	136	82	13	117	15	11.42	24	33	24	155	5.13	368.8	1.09	1.129	1.707	3.31	9.79	5.5	68	8.9	24.4	4.9	67.5	2.5	0.8	4.21	12.6	92.1	13.4	245	8.7	1
1	42	4	3	33	113.8	143	90	16	93	21	5.71	461	31	35	158	10.26	463.9	1.09	0.824	2.715	4.19	2.22	6.27	205	7.2	26.4	9.1	62.9	1	0.7	5.69	13.8	75.6	16.1	223	7.7	1
1	59	4	5	27.2	101.9	118	78	24	53	22	7.85	88	35	28	163	11.97	392.6	1.81	0.463	4.784	6.8	3.38	5.16	264	6.7	18	11.8	68	1.3	1.1	5.36	15.6	87.3	14.3	185	8.8	0
2	59	3	4	27.3	100.4	93	55	13	79	20	4.64	53	27	21	138	5.13	261.7	0.96	1.784	2.069	3.85	6.73	5.72	111	5.4	30.1	7.5	56.1	5.4	1	4.12	12.7	92	13.4	220	7.6	0
1	24	4	4	26.6	81.9	117	77	18	82	19	3.21	248	32	50	185	8.55	404.5	1.42	1.095	2.508	4.42	1.19	5.38	80	5.7	35.8	9.8	45.1	8.4	1.1	5.45	15.3	83.4	13.8	283	6.6	0
1	35	5	4	32.5	110.1	129	90	40	61	23	7.14	101	31	58	165	6.84	487.7	1.09	3.139	2.198	4.73	4.88	6.55	116	7.6	27.3	7.9	63.7	0.7	0.5	5.42	15.1	85.6	13.3	222	10.1	1
2	74	1	3	27.1	99.8	124	67	21	78	22	4.28	94	26	22	262	6.84	339	1.5	1.739	4.862	7.16	0.52	6.27	177	6.5	34.2	13	49.9	2.2	0.8	4.85	14.8	90.9	13.9	206	8.2	1
2	60	5	3	20.4	75	117	67	13	73	19	5	61	35	19	118	13.68	273.6	2.4	1.197	4.913	7.86	1.81	5.88	299	6.9	27.3	9.8	58.1	3.7	1.2	4.48	14.3	92.6	12.1	347	8.6	0
2	36	5	3	33.5	91.5	109	81	8	82	12	2.14	137	33	12	137	5.13	321.2	1.63	0.463	2.095	3.93	0.6	5.94	32.5	5.2	21	7.6	65.9	4.6	1.1	4.63	14.4	92.9	13.4	212	9.8	0
1	22	4	4	21.6	73	125	60	9	61	21	3.57	373	27	16	128	8.55	327.1	1.11	0.485	1.862	3.21	0.31	4.94	193	4.6	53.9	8.9	35.7	0.9	0.6	4.89	14.9	89	13	194	8.3	0
2	57	3	3	28	96	156	83	24	85	31	3.21	122	32	17	158	8.55	285.5	1.42	2.01	3.465	5.82	5.46	6.38	61.3	8.1	26.7	5.4	64.5	2.6	0.9	4.71	13.2	87	14.4	382	7.4	1
2	66	3	3	28.6	99.6	121	60	15	109	15	6.07	96	30	22	129	8.55	350.9	1.45	1.276	2.922	4.97	5.31	5.88	32.1	5.9	38.2	7.2	51	3	0.8	4.87	13.1	81.4	15	326	7.9	0
2	77	1	4	30.9	105.7	148	75	13	59	19	4.28	75	25	19	178	18.81	309.3	1.55	1.423	2.689	4.89	1.29	5.77	137	7	25.9	7.6	63.5	1.9	1.2	4.76	13.8	88.6	13.7	191	9.3	0
2	78	3	2	39.7	125.8	151	102	10	73	17	4.64	50	45	17	134	6.84	398.5	1.19	1.264	3.491	5.25	7.25	6.44	121	10.6	23.3	5.9	68.7	1.5	0.7	4.21	12.8	89.7	13.1	320	6.7	1
2	36	3	5	45.5	140.1	115	83	40	133	23	4.28	57	33	106	189	5.13	345	1.42	1.174	2.353	4.32	8.01	6.11	20.9	7.8	36.7	6.9	48.8	6.4	1.4	4.37	12.6	89.2	14.8	250	7.8	1
2	68	1	1	28.8	101.6	163	79	11	68	16	5.36	104	32	25	230	6.84	232	1.4	1.14	4.422	6.34	2.28	4.94	83.2	5.4	39.9	8.2	49.4	2	0.7	4.99	14.6	88.3	14	254	8	0
1	38	1	1	29.9	99.8	126	83	20	100	19	4.64	157	31	19	163	8.55	291.5	1.29	1.547	3	4.99	0.81	5.66	112	5.8	28.3	8.3	61.7	0.9	0.9	5.48	16.7	87.3	12.8	280	7.8	1
1	66	4	4	19.9	77.7	108	61	25	139	33	4.28	334	36	36	182	5.13	404.5	1.01	0.598	1.267	2.56	3.08	5.66	104	5.1	34.7	11.3	50.7	3	0.4	4.55	11.6	82.2	15.7	193	9.2	0
1	34	3	5	27.4	91.3	116	75	18	92	26	4.28	203	23	30	161	13.68	345	1.5	0.621	2.767	4.55	0.48	5.5	411	7.4	31.5	7.1	60.2	0.8	0.6	4.8	15.7	95.1	13.4	179	9.4	0
1	57	1	3	24.8	89.8	127	72	37	86	23	6.07	80	30	23	129	6.84	232	1.55	0.745	2.508	4.4	0.53	6.11	123	7	24.5	8.9	62.8	3.4	0.6	5.02	15.2	92.2	13.8	346	8.2	0
1	26	2	4	33.7	102.7	110	69	23	75	26	6.78	425	32	29	160	5.13	345	1.06	0.892	2.302	3.78	5.26	5.66	179	7	36	6.1	55.1	2.3	0.7	5.56	14.9	81.1	13	259	8.2	0
1	75	4	3	22.2	78.7	118	67	11	62	13	11.78	328	30	20	175	10.26	523.4	1.71	0.734	2.612	4.65	0.84	5.94	377	4.9	46.5	15.5	36	1.3	0.9	3.82	12.4	97.3	13.8	149	10.3	0
1	26	1	3	30.2	102.5	140	83	37	90	35	4.28	570	26	31	216	5.13	374.7	1.19	1.535	2.612	4.5	1.14	4.88	150	9.2	28.1	7.1	62.4	2.2	0.3	5.06	15.7	89	13.2	227	9.3	1
2	56	3	3	29.3	91.4	101	63	26	80	22	1.79	63	29	15	189	5.13	267.7	1.55	1.061	3.258	5.3	1.97	5.61	26.9	5.6	41.9	8.5	46.9	2	0.9	4.87	14.2	85.9	13.3	299	7.6	0
1	30	5	4	34.1	119.3	119	71	32	74	24	6.78	124	28	31	128	10.26	428.3	1.06	0.779	3.155	4.58	1.95	6	340	9.7	48.1	7.4	40.9	3.4	0.4	4.9	14.5	87	13	251	8.5	1
2	41	3	5	21	65	103	55	16	47	21	3.57	56	25	13	110	11.97	190.3	1.45	0.565	2.121	3.83	0.3	5.16	32.7	3.5	28	7.4	61.7	2.2	0.8	3.96	12.8	92.9	12.7	180	7.4	0
2	71	1	3	43.4	125	145	78	17	105	20	6.78	124	39	33	174	10.26	511.5	1.32	2.247	3.362	5.72	9.49	6.27	116	7	17.6	7.8	69.4	4.7	0.6	4.55	13.8	92.2	13.8	183	7.7	1
2	60	1	5	47.1	125.2	140	94	19	95	20	3.57	67	31	40	146	3.42	237.9	1.47	2.089	3.982	6.41	3.12	5.44	22.7	5.9	38.7	8.4	48.1	3.6	1.2	5.02	15.1	90.1	15.5	269	9.9	0
1	22	4	4	34.7	114.2	123	90	27	92	17	3.93	228	33	23	208	5.13	374.7	1.42	0.971	2.767	4.63	5.14	5.05	206	5	35.7	11.8	49.4	2.3	1	4.93	15.1	89.4	13	191	9.6	0
2	56	3	4	29.7	97.8	122	84	20	66	18	5	84	31	25	153	10.26	339	2.33	0.655	4.81	7.45	3.36	5.72	82.4	4.8	35.4	8.1	53.6	2.5	0.5	4.75	14.7	90.4	13.8	278	8.4	0
2	51	4	4	24.5	94.7	151	79	12	78	20	5.36	293	41	31	228	3.42	339	1.47	2.213	5.534	8.02	2.5	5.33	34.2	6.7	16.6	8.2	68.3	6.4	0.6	4.67	12.9	85.2	18.7	288	7.7	0
2	41	2	4	30	93.6	128	82	15	91	17	2.5	103	30	12	139	13.68	202.2	1.63	0.531	2.198	4.06	10.05	5.05	11.3	7.1	14.9	6.1	76.2	2	0.9	4.14	11.7	84.9	14.8	263	8.4	0
2	24	3	5	19.8	71.2	109	60	18	67	20	2.5	246	27	9	154	11.97	404.5	2.12	0.61	2.353	4.76	0.54	4.5	84.1	6.4	27.5	5.4	65.3	1.3	0.6	4.89	14.7	86.3	13	237	6.9	0
1	41	3	4	30.9	108.8	112	84	9	54	13	6.43	89	29	28	130	6.84	362.8	1.19	0.7	3.957	5.46	2.64	5.77	145	5.4	30.7	6.6	60.3	1.6	0.9	5.09	14.9	87.8	12.4	258	7.5	1
2	73	2	1	25.1	86.5	152	70	13	59	19	6.78	102	28	12	184	10.26	291.5	1.81	0.655	2.508	4.63	0.44	4.77	290	6.7	22.7	10.3	52.1	14	1	5.05	14.6	85.5	14	308	7	0
1	69	2	2	34.9	120	139	90	24	75	23	10.35	379	41	21	169	13.68	368.8	1.16	1.4	1.862	3.67	5.9	6.38	253	6.7	23.3	10.1	62	4.3	0.4	5.38	15.5	86.7	15.4	163	7.7	1
2	32	4	5	28.2	95.7	113	75	17	85	16	5.71	73	34	28	141	3.42	309.3	1.01	1.829	3.155	4.99	4.15	5.05	55.8	8.3	48.8	6.2	41.5	2.9	0.8	4.49	12.7	80.8	13.7	315	7.6	1
1	38	5	5	25.7	87.1	135	88	68	62	29	5.36	137	30	78	173	8.55	559.1	1.19	2.552	2.483	4.84	1.64	6	741	8.4	30.8	6.2	55.2	6.5	1.4	5.64	16.9	87.1	13.1	278	7.8	1
1	52	5	4	35.5	117.1	140	88	43	60	27	6.07	139	33	62	145	5.13	291.5	1.27	1.953	3.155	5.33	3.38	12	385	8.7	35.2	5.8	48	10	1.1	5.05	15.5	93.9	14	404	7.4	1
1	61	3	4	23.4	91.5	119	74	31	72	36	7.85	190	28	9	225	15.39	386.6	1.11	0.463	2.56	3.88	1.58	5.72	509	5.1	33.9	14	49.3	2.3	0.7	4.4	12.9	87.6	14.7	191	7.6	0
1	79	1	1	21.6	85.7	114	44	16	70	16	5.71	67	25	43	154	8.55	339	1.29	1.095	2.302	4.09	2.64	6.83	89.8	6	28.7	8.5	61.5	1	0.5	4.14	12.9	90.4	13.5	282	7.5	0
2	40	3	3	29.7	93.4	123	81	28	67	24	1.79	121	31	24	137	6.84	279.6	1.01	1.185	2.586	4.14	3.02	4.77	36.2	16.5	18.3	7.3	72.7	1.1	0.7	4.61	14.5	93.9	13.1	305	8.6	0
1	22	4	3	17.9	63.2	122	73	16	47	19	5	238	27	43	153	6.84	309.3	1.58	0.474	1.422	3.21	1.1	4.61	118	7.8	17	6.8	74.8	0.5	0.9	4	13.1	99.3	12.8	189	7.7	0
2	43	3	3	36.9	118.8	136	105	48	122	47	3.21	100	34	129	193	8.55	392.6	1.19	1.253	3.982	5.74	7.54	11.9	67.3	9.9	22.4	5.1	69.7	2	0.9	4.83	13.8	86.2	15.6	236	9	1
1	29	5	3	27.5	96.8	118	75	19	72	17	5.36	111	30	16	152	6.84	362.8	0.93	1.4	2.198	3.78	0.98	5.61	471	9.7	33.4	7.8	57.5	1	0.4	4.55	15	97.2	12.9	217	7.5	0
2	80	5	2	19.4	79	129	53	15	60	18	3.93	70	26	7	135	5.13	297.4	1.55	0.723	2.405	4.29	0.29	6.99	48.3	6.1	32.7	3.3	62.5	1.1	0.5	4.01	12.3	92.7	13.9	137	8.9	0
1	68	4	5	36.8	120.4	121	78	27	77	21	7.14	179	37	22	150	15.39	493.7	1.01	1.321	3.31	4.91	2.67	12.3	296	7	31.4	8.6	55.6	4.1	0.5	5.06	14.6	83.8	13.6	200	8.6	1
2	73	2	3	25.6	99.3	143	84	11	76	16	6.07	43	35	12	178	5.13	261.7	1.68	0.937	2.767	4.89	1.22	5.77	252	6.2	18.4	7.2	73.1	0.7	0.7	4.69	14.1	88.8	13.3	388	7.4	0
1	46	5	5	27.7	89.7	130	89	36	50	33	8.21	368	29	30	178	11.97	380.7	1.24	1.694	3.233	5.25	0.68	5.33	250	5.9	37.4	9.7	47.2	4.8	1	4.96	15.6	91.6	12.9	216	6.9	1
2	33	2	2	31.9	98	104	64	26	80	22	4.28	170	39	36	151	5.13	208.2	1.42	0.373	2.224	3.83	7.63	6.05	33.7	6.2	28	8.7	58.9	3.7	0.8	4.43	11.9	83.4	14.7	361	7.3	0
2	64	4	5	33.6	99.5	147	81	14	74	17	5.71	169	27	14	177	3.42	303.3	1.66	0.779	2.379	4.4	1.62	5.22	42.7	3.7	43.6	8.3	46.1	1.6	0.6	4.13	12.4	90.1	13.1	250	7.8	0
2	41	5	4	45.8	127.3	145	105	14	90	17	3.21	65	36	23	210	8.55	267.7	1.4	1.976	3.051	5.35	13.69	8.27	22.9	7.1	30.1	6.3	61.9	1	0.8	4.6	12.3	79.8	17.1	309	7.5	1
2	61	2	1	28.9	100.2	149	85	23	65	20	5.71	99	30	30	128	5.13	428.3	1.37	1.095	2.586	4.45	2.93	7.44	250	7.9	34	5.4	58.9	1.3	0.5	4.55	13.3	87.8	13.1	252	8.4	1
2	44	3	4	27.2	95.4	100	61	9	86	11	6.78	96	27	10	153	3.42	255.8	1.22	1.614	3	4.97	5.65	5.33	72.1	10.5	22.7	5.9	69	1.6	0.9	4.34	14.5	96.9	13.7	188	8.6	0
1	43	1	1	25.5	92.4	124	75	28	73	26	4.64	498	35	35	175	11.97	386.6	1.37	0.632	4.836	6.49	0.11	5.5	52.2	4.6	32.7	10.2	53.4	2.7	1.1	4.64	14.8	91	12.5	229	7.9	0
2	77	3	4	24.6	94.4	125	62	14	82	19	5	93	22	20	222	5.13	380.7	1.11	1.874	1.526	3.49	0.53	5.88	19.4	6.7	26.1	7.1	65.2	0.9	0.8	4.31	13.9	93.5	12.2	303	7.4	0
2	43	5	5	20.9	71.6	109	71	12	51	18	5.36	124	35	12	147	5.13	243.9	1.66	0.666	3.776	5.74	2.6	4.66	36.3	5.2	34	10.7	52.7	2.2	0.6	4.23	13	93.3	13.4	269	7.7	0
2	38	3	4	25	87.2	103	66	10	74	19	5.36	81	28	12	157	3.42	249.8	1.68	0.587	2.327	4.27	1.99	4.77	22.6	7	27.1	6.9	62.5	2.5	1.1	4.64	14.3	93.5	13.1	304	7.2	0
1	37	1	2	26.8	84.5	116	64	32	64	43	5.71	1422	30	51	156	11.97	327.1	1.29	4.019	4.034	7.16	0.94	5.44	538	5.4	35.8	7	55.6	0.8	0.9	4.8	15.5	93.4	12.9	216	8.2	0
1	25	5	4	26.8	94	114	66	16	57	24	6.07	436	27	13	140	10.26	350.9	1.27	0.316	2.327	3.75	1.05	4.77	240	6.3	36.4	10.8	50.5	1.4	1.1	4.8	14.6	87.5	13	210	9	0
1	42	5	5	21.5	80.9	102	65	13	69	15	6.43	157	27	14	125	11.97	321.2	1.76	0.485	2.327	4.32	2.11	5.27	155	4.4	30.5	7.2	59.6	1.9	0.9	4.67	15.1	96.9	12.8	148	8.3	0
2	24	2	2	24.8	87.2	103	68	40	93	34	4.64	79	31	53	158	6.84	202.2	1.11	1.253	2.121	3.8	0.64	5.77	59.8	6.6	34.5	10.7	53.6	0.9	0.5	4.35	14.1	95.7	12.9	270	8.9	0
2	37	4	4	22.6	76.1	106	60	11	44	14	5	113	38	10	143	5.13	279.6	2.2	0.339	1.603	3.96	0.6	5.27	9.04	4.9	43.2	5.9	49.4	1	0.6	4.44	9	66.3	20.7	238	8.7	0
2	80	3	5	29.2	95.7	128	80	9	49	17	4.28	58	27	10	141	8.55	315.2	2.04	0.339	0.905	3.1	1.11	8.83	73.9	6.3	25.7	9.2	62.9	1.4	0.9	5.31	15.1	89	14.5	280	7.8	1
2	59	1	3	27.3	77.2	128	77	15	101	16	4.64	95	32	17	138	3.42	267.7	0.93	1.942	4.965	6.78	0.94	5.33	51.4	5.8	46.5	5.9	46.8	0.7	0.3	4.17	13.4	93.8	13.1	205	9.3	1
2	53	5	3	28	101	129	82	13	131	12	2.5	47	31	29	154	3.42	166.5	1.58	1.377	3.517	5.72	1.61	7.27	35.3	10.1	32.1	7.3	56.1	3.5	1	4.36	13.4	91.4	14.1	319	7.8	0
1	69	4	4	26.7	99.7	129	81	19	60	22	6.07	194	37	26	183	5.13	446.1	0.83	1.411	3.982	5.46	4.17	6.66	201	6.1	38.7	15.3	35.5	9.5	1.1	4.83	15.4	95.3	13.7	152	9	0
1	70	4	4	37.4	125.2	114	61	12	89	14	4.64	109	30	20	151	8.55	285.5	1.19	1.445	2.689	4.55	3.71	6.55	116	5.1	29.8	9.5	60.4	0.2	0.2	5.84	12.8	67.8	15.1	178	9.1	1
1	27	3	3	45.7	127.4	109	69	23	99	22	5	167	33	22	153	10.26	416.4	0.78	0.96	2.172	3.39	5.69	6.11	176	7.4	36.8	7.6	52.4	2.5	0.8	5.51	16.4	87.9	13.9	193	8.3	0
[truncated: 461 more rows]
